# Supplementary material for: Decrypting the Polyporus dictyopus complex: Recovery of Atroporus Ryvarden and segregation of Neodictyopus gen. nov. (Polyporales, Basidiomyocta)
Source: PLoS One. 2017 Oct 19;12(10):e0186183. doi: 10.1371/journal.pone.0186183 (PMC5648139; doi:10.1371/journal.pone.0186183)
Supplement: S1 File — (FAS) [file pone.0186183.s001.fas]

>A_diabolicus_DS1266
--------------------------------------------------
--------------------------------------------------
------------------------------------------------GC
C-TC-SGGGC-TTCA-CCGGG---TTCACGTATT-ATT---ACAGMCCCT
TT--AAAAGTA-TCAGAAC-GTKTGT-TGWGRT-RCCGT--AACGCATCT
AT-ATACAACTTTCAGCAACGGATCTCTTGGCTCTCGCATCGATGAAGAA
CGCAGCGAAATGCGATAAGTAATGTGAATTGCAGAATTCAGTGAATCATC
GAATCTTTGAACGCACCTTGCGCTCCTTGGCATTCCGAGGAGCACGCCTG
TTTGAGTGTCATGAAATCATCAACCTCACTC--ACCTT--GT-------G
-TGTGTGGGGCTTGGACTTTGGAGGCCT-CTTTGTCGAT--GTTGTTGT-
------ATCATCGGCTCCTSTCAAATGCATTAGCTT-GSTTCC-CTGCGG
GATCGGCTC-TCGGTGTGATAK--TTGTCTACGCCGTGRACGGTCGACGC
G---TGTCTCGGGGCCAGCTTCYTAATGTGCGCT-----TGCCTCTTT--
---GGCAGCTCTTC------ATTGAC-ATCTGACCTCGTTGTAGTCTGGA
GAAGTGYYTTCYGCGCTGGACCGTGTGTAAGTCTCTTGGAACAGAGCGTC
ATAGAGGGTGAGAATCCCGTCTTYGACACGGACTACCAGTGCTTTTTGAT
GCGCTCTCAAAGAGTCGAGTTGTTTGGGAATGCAGCTCAAAATGGGTGGT
AAATTCCATCTAAAGCTAAATATTGGCGAGAGACCGATAGCGAACAAGTA
CCGTGAGGGAAAGATGAAAAGCACTTTGGAAAGAGAGTTAAACAGTACGT
GAAATTGCTGAAAGGGAAACGCTTGAAGTCAGTCGCGTCGCTTGGAACTC
AGCCTTGCTTYT-GCTTGGTGCACTTTCTGGRCGACGGGCCAGCATCNAT
TTTGACCGCCGGAAAAGGGTTGGAGGAATGTGGCACCC-TGAGAGGTGCG
TTATACCCTTCAGCCGCACAAGGCGGTCAGGATCGAGGAACGCAGCGCGC
CGCAGGGCAGGGG-TT--CGCCCACTTTCGCGCTTAGGATGCTGGCGTAA
TGGCTTTAAACGACCCGTCTTGAAACACGGACCAAGGAGTCTAACATGCC
TGCGAGTGTTGGGGTGGAAAACCCGAGCGCGCAATGAAAGTGATAGTTGA
GACCTCTGTCGTGAAGGGCATCAACGCCCGGACCTGACGTTCTCTGACGG
ATCCGCGGTAGAGCATGCATGTGGGGACCCAAAAGATGGTGAACTATGCC
TGATTAGGGCGAAGCCAGAGGAAACTCTGGT-------------------
--------------------------------------------------
--------------------------------------------------
--------------------------------------------------
--------------------------------------------------
--------------------------------------------------
--------------------------------------------------
--------------------------------------------------
--------------------------------------------------
--------------------------------------------------
--------------------------------------------------
--------------------------------------------------
--------------------------------------------------
--------------------------------------------------
--------------------------------------------------
--------------------------------------------------
--------------------------------------------------
--------------------------------------------------
--------------------------------------------------
--------------------------------------------------
--------------------------------------------------
--------------------------------------------------
---------------------?????????????????????????????
??????????????0?????????????????????00000001000100
000100101??00010001??00000100001101000100000101000
01?010???1010010000100000000000011100110?00?100?00
0000001????100??10???10100100001?10
>A_rufoatratus_DS1311
----------------------------GCCTC----------TCTAGGC
A-TGTGCTCGCCCTGGTC--AATCCCACTCTACACCTGTGCACTTACTGT
GGGCTTTGGC--------GGGGTCTCTTCGC--TCCTAGG--TG-GGCGT
CGTC---GGC-TTCA-CCGGG---TTCATGTACT-ACTACTACAGACCCT
TTTTAAAAGTA-TCGGAAC-GTGTGT-TGTGAT-GTCGT--AACGCATCC
AT-ATACAACTTTCAGCAACGGATCTCTTGGCTCTCGCATCGATGAAGAA
CGCAGCGAAATGCGATAAGTAATGTGAATTGCAGAATTCAGTGAATCATC
GAATCTTTGAACGCACCTTGCGCTCCTTGGCATTCCGAGGAGCACGCCTG
TTTGAGTGTCATGAAATCATCAACCTTACTC--ACCTT--GT-------G
-TGTGTAGGGCTTGGACTTTGGAGGCAT--TTTGTCGATGTGTTGTGTGT
TTCAACATCGTCGGCTCCTCTCAAATGCATTAGCTT-GGTTCC-CTGCGA
GATCGGCTC-TCGGTGTGATAG--TTGTCTACGCCGTGAACGGTCGAAGC
G---TTTGTC-GGGCCAGCTTCTTAATATGCGCT-----TGCCTTTTT--
---GGCGGCTCTTC------ATTGAC-ATCTGACCTCGTTGTAGTCTGGA
GAAGTGCTTTCCGCGCTGGACCGTGTGTAAGTCTCTTGGAACAGAGCGTC
GTAGAGGGTGAGAATCCCGTCTTTGACATGGACTACCAGTGCTTTGTGAT
GCGCTCTCGAAGAGTCGAGTTGTTTGGGAATGCAGCTCAAAATGGGTGGT
AAATTCCATCTAAAGCTAAATATTGGCGAGAGACCGATAGCGAACAAGTA
CCGTGAGGGAAAGATGAAAAGCACTTTGGAAAGAGAGTTAAACAGTACGT
GAAATTGCTGAAAGGGAAACGCTTGAAGTCAGTCGCGTCGCTTGGAACTC
AGCCTTGCTTTT-GCTCGGTGCACTTTCTGAACGACGGGCCAGCATCGAT
TTTGACCGCCGGAGAAGGGCTGGGGGAACGTGGCACTC-GGAGAAGTGTG
TTATAGCCTTCGGTCGCACACGGCGGTTGGGATCGAGGAACGCAGCGCGC
CGCAAGGCAGGGG-TT--CGCCCACTTTCGCGCTTAGGATGCTGGCGTAA
TGGCTTTAAACGACCCGTCTTGAAACACGGACCAAGGAGTCTAACATGCC
TGCGAGTGTTTGGGTGGAAAACCCGAGCGCGTAATGAAAGTGAAAGTTGA
GACCTCTGTCGTGGAGGGCATCGACGCCCGGACCTGACGTTCTCTGACGG
ATCCGCGGTAGAGCATGCATGTTGGGACCCGAAAGATGGTGAACTATGCC
TGAATAGGGCGAAGCCAGAGGAAACTCTGGT-------------------
--------------------------------------------------
--------------------------------------------------
--------------------------------------------------
--------------------------------------------------
--------------------------------------------------
--------------------------------------------------
--------------------------------------------------
--------------------------------------------------
--------------------------------------------------
--------------------------------------------------
--------------------------------------------------
--------------------------------------------------
--------------------------------------------------
--------------------------------------------------
--------------------------------------------------
--------------------------------------------------
--------------------------------------------------
--------------------------------------------------
--------------------------------------------------
--------------------------------------------------
--------------------------------------------------
---------------------?????????100?0????010?1000?10
0??0?0000000000000?1?00000000000101000000000000?10
000100101??000100000000000000001101000100000101000
01?010???10100?1000000000000000001100110?00?100?00
0001001????100??10???10100100001?10
>A_rufoatratus_DS816
----------------------------GCCTC----------TCTAGGC
A-TGTGCTCGCCCTGGTC--AATCCCACTCTACACCTGTGCACTTACTGT
GGGCTTTGGC--------GGGGTCTCTTCGC--TCCTAGG--TG-GGCGT
CGTC---GGC-TTCA-CCGGG---TTCATGTACT-ACTACTACAGACCCT
TTTTAAAAGTA-TCGGAAC-GTGTGT-TGTGAT-GTCGT--AACGCATCC
AT-ATACAACTTTCAGCAACGGATCTCTTGGCTCTCGCATCGATGAAGAA
CGCAGCGAAATGCGATAAGTAATGTGAATTGCAGAATTCAGTGAATCATC
GAATCTTTGAACGCACCTTGCGCTCCTTGGCATTCCGAGGAGCACGCCTG
TTTGAGTGTCATGAAATCATCAACCTTACTC--ACCTT--GT-------G
-TGTGTAGGGCTTGGACTTTGGAGGCAT--TTTGTCGATGTGTTGTGTGT
TTCAACATCGTCGGCTCCTCTCAAATGCATTAGCTT-GGTTCC-CTGCGA
GATCGGCTC-TCGGTGTGATAG--TTGTCTACGCCGTGAACGGTCGAAGC
G---TTTGTC-GGGCCAGCTTCTTAATATGCGCT-----TGCCTTTTT--
---GGCGGCTCTTC------ATTGAC-ATCTGACCTCGTTGTAGTCTGGA
GAAGTGCTTTCCGCGCTGGACCGTGTGTAAGTCTCTTGGAACAGAGCGTC
GTAGAGGGTGAGAATCCCGTCTTTGACATGGACTACCAGTGCTTTGTGAT
GCGCTCTCGAAGAGTCGAGTTGTTTGGGAATGCAGCTCAAAATGGGTGGT
AAATTCCATCTAAAGCTAAATATTGGCGAGAGACCGATAGCGAACAAGTA
CCGTGAGGGAAAGATGAAAAGCACTTTGGAAAGAGAGTTAAACAGTACGT
GAAATTGCTGAAAGGGAAACGCTTGAAGTCAGTCGCGTCGCTTGGAACTC
AGCCTTGCTTTT-GCTCGGTGCACTTTCTGAACGACGGGCCAGCATCGAT
TTTGACCGCCGGAGAAGGGCTGGGGGAACGTGGCACTC-GGAGAAGTGTG
TTATAGCCTTCGGTCGCACACGGCGGTTGGGATCGAGGAACGCAGCGCGC
CGCAAGGCAGGGG-TT--CGCCCACTTTCGCGCTTAGGATGCTGGCGTAA
TGGCTTTAAACGACCCGTCTTGAAACACGGACCAAGGAGTCTAACATGCC
TGCGAGTGTTTGGGTGGAAAACCCGAGCGCGTAATGAAAGTGAAAGTTGA
GACCTCTGTCGTGGAGGGCATCGACGCCCGGACCTGACGTTCTCTGACGG
ATCCGCGGTAGAGCATGCATGTTGGGACCCGAAAGATGGTGAACTATGCC
TGAATAGGGCGAAGCCAGAGGAAACTCTGGTTCTTC-CGCATGCTGTTCC
GTAAACTGACGAAGGATGTGTATCGCTACCTTCAGAAGTGTGTGGAAACG
CACAAGGAGTTCAATCTGTCGCTTGCGGTGAAGCACAACACCATCACGAA
CGGTTCGAAGTATTCACTGGCCACAGGAAACTGGGAGGATCAGAAGAAGT
CCATGTCGGCGAAGGCTGGGGTCTCACAAGTGTTGAACCGATACACATAC
GCGTCCACTCTCTCCCATCTGCGTCGGTGCAATACACCTCTTGGCCGAGA
AGGGAAGATCGCGAAACCCCGTCAATTGCACAACACCCACTGGGGCATGG
TCTGTCCTGCCGAAACGCCGGAAGGACAGGCTTGTGGTCTTGTCAAGAAC
TTGTCTCTCATGTCCTGCATCTCTGTCGGCACGCTCTCCGCGCCCGTCAT
CGAGTTTTTGGAGGAGTGGGGCTTGGAGTCTTTGGAAGAAAACGCGCACG
CATCGACGCCT---TGCACGAAGGTGTTTGTAAACGGAGTGTGGATGGGT
GTTCACCGTGATCCGGTCAGCCTGGTCAGGACGCTGAGGAAGCTTCGTCG
AAAGGACGACATCAATTGCGAAGTCTCCGTCGTTCGCGATATACGAGAAC
GGGAACTTCGTCTGTACACCGACGCTGGTCGCGTCTGTCGACCCCTCTTC
ATCGTGGAGAACCAACAGCTCCTCGTGCAGAAGAAGCACATTGAGAACCT
GGCGCGCGGCAAGGAAGACCAGGCGTTCGGTTATAACTGGGACAATCTGA
TCAAGGAGGGTGTCATAGAGCTCCTGGACGCCGAGGAGGAGGAGACTGTC
ATGATCTGCATGACCCCCGAGGATTTGGAGAATTCGAGGCTTCAGGCGGC
TGGCATCGATCCCCATGCGGACGAGGAGAACGATGACCCCTCCGCTCGTC
TCAAGGCACCCACTTTCGCACATACATGGACACACTGCGAGATCCACCCT
AGTATGATCTTGGGTGTTTGCGCGAGTATCATTCCGTTCCCCGATCACAA
CCAGGTAAGCAAGTGCCGAGCG-TAAGACTATGTGG--TCTGT-----TC
TTCTGACATGTCTCGGTCTAG?????????100?0????010?1000?10
0??0?0000000000000?1?00000000000101000000000000?10
000100101??000100000000000000001101000100000101000
01?010???10100?1000000000000000001100110?00?100?00
0001001????100??10???10100100001?10
>A_rufoatratus_MP153
--------------------------------------------------
--------------------------------------------------
--------------------------------------------------
------------------------ATCATGTACT-ACT---ACAGACCCT
TTTTAAAAGTA-TCGGAAC-GTGTGT-TGTGAT-GTCGT--AACGCATCC
AT-ATACAACTTTCAGCAACGGATCTCTTGGCTCTCGCATCGATGAAGAA
CGCAGCGAAATGCGATAAGTAATGTGAATTGCAGAATTCAGTGAATCATC
GAATCTTTGAACGCACCTTGCGCTCCTTGGCATTCCGAGGAGCACGCCTG
TTTGAGTGTCATGAAATCATCAACCTTACTC--ACCTT--GT-------G
-TGTGTAGGGCTTGGACTTTGGAGGCAT--TTTGTCGATGTGTTGTGTGT
TTCAACATCGTCGGCTCCTCTCAAATGCATTAGCTT-GGTTCC-CTGCGA
GATCGGCTC-TCGGTGTGATAG--TTGTCTACGCCGTGAACGGTCGAAGC
G---TTTGTC-GGGCCAGCTTCTTAATATGCGCT-----TGCCTTCTT--
---GGCGGCTCTTC------ATTGAC-ATCTGACCTCGTTGTAGTCTGGA
GAAGTGCTTTCCGCGCTGGACCGTGTGTAAGTCTCTTGGAACAGAGCGTC
GTAGAGGGTGAGAATCCCGTCTTTGACATGGACTACCAGTGCTTTGTGAT
GCGCTCTCGAAGAGTCGAGTTGTTTGGGAATGCAGCTCAAAATGGGTGGT
AAATTCCATCTAAAGCTAAATATTGGCGAGAGACCGATAGCGAACAAGTA
CCGTGAGGGAAAGATGAAAAGCACTTTGGAAAGAGAGTTAAACAGTACGT
GAAATTGCTGAAAGGGAAACGCTTGAAGTCAGTCGCGTCGCTTGGAACTC
AGCCTTGCTTTT-GCTCGGTGCACTTTCTGAACGACGGGCCAGCATCGAT
TTTGACCGCCGGAGAAGGGCTGGGGGAACGTGGCACTC-GGAGAAGTGTG
TTATAGCCTYYGGTCGCACACGGCGGTTGGGATCGAGGAACGCAGCGCGC
CGCAAGGCAGGGG-TT--CGCCCACTTTCGCGCTTAGGATGCTGGCGTAA
TGGCTTTAAACGACCCGTCTTGAAACACGGACCAAGGAGTCTAACATGCC
TGCGAGTGTTTGGGTGGAAAACCCGAGCGCGTAATGAAAGTGAAAGTTGA
GACCTCTGTCGTGGAGGGCATCGACGCCCGGACCTGACGTTCTCTGACGG
ATCCGCGGTAGAGCATGCATGTTGGGACCCGAAAGATGGTGAACTATGCC
TGAATAGGGCGAAGCCAGAGGAAACTCTGGT-------------------
--------------------------------------------------
--------------------------------------------------
--------------------------------------------------
--------------------------------------------------
--------------------------------------------------
--------------------------------------------------
--------------------------------------------------
--------------------------------------------------
--------------------------------------------------
--------------------------------------------------
--------------------------------------------------
--------------------------------------------------
--------------------------------------------------
--------------------------------------------------
--------------------------------------------------
--------------------------------------------------
--------------------------------------------------
--------------------------------------------------
--------------------------------------------------
--------------------------------------------------
--------------------------------------------------
---------------------?????????????????????????????
??????????????????????????????????????????????????
???????????00010001??00000000001101000100000101000
01?010???10100?1000000000000000001100110?00?100?00
0001001????100??10???10100100001?10
>D_mollis_Dai11253
--TCT---TG--AATGGGGTTGTAGCTGGCCTT-----------AAAGGC
A-TGTGCTCGCCCTGTTC-AAAT-CCACTCTACACCTGTGCACTTACTGT
GGGCTTTGGTTAGA-----AAGCCAG---G----TTTAT-----AACCTG
A-CC------TTTGAGCCGGG---CTCATGTTT--ACTTC-ACAAACAAC
T-----TAGTA-TCAGAAT-GTGTAT-TGCAATT-T-----AATGCATT-
TT-ATACAACTTTCAGCAACGGATCTCTTGGCTCTCGCATCGATGAAGAA
CGCAGCGAAATGCGATAAGTAATGTGAATTGCAGAATTCAGTGAATCATC
GAATCTTTGAACGCACCTTGCGCTCCTTGGTATTCCGAGGAGCACGCCTG
TTTGAGTGTCATGAAATTCTCAACCT-ACAA--AGCTTT-GT-------G
TTTTGTTAGGCTTGGACTT-GGAGGCTT-----GCTGGC-----------
-----TCTTGTCAGCTTCTCTTAAATTCATTAGCTT-GATTCC-TTGTG-
GATCGGC-C-TCGGTGTGATAA--TTGTCTACGCTGTGA-CCGT-GAAAC
A-----TAT---GGTGAGCTTCTAATG-------------GTCTTGTT--
-GAAAGACATCTTT-----TATTGAC-ATCTGA----GTTGTAGTCTGGA
GAAGTGTTTTCCGCGCTGGACCGTGTATAAGTCTCTTGGAATAGAGCATC
ATAGAGGGTGAGAATCCCGTCTTTGACACGGACTACCAGTGCTTTGTGAT
GCGCTCTCAAAGAGTCGAGTTGTTTGGGAATGCAGCTCAAAATGGGTGGT
AAATTCCATCTAAAGCTAAATATTGGCGAGAGACCGATAGCGAACAAGTA
CCGTGAGGGAAAGATGAAAAGCACTTTGGAAAGAGAGTTAAACAGTACGT
GAAATTGCTGAAAGGGAAACGATTGAAGTCAGTCGCGTTGTTTGGAACTC
AGCCTTGCTTTT-GCTTGGTGCACTTTCTGAATGACGGGCCAGCATCAAT
TTCAGCCGTTGGAAAAAGGCTGGGGGAATGTGGCACC---TTCGGGTGTG
TTATAGCCTCTGGTCACATACAACGGTTGGGATTGAGGACCGCAGCGCGC
CGTAAGGCAGGGGGTT--T-CCCACTTTCGCGCTTAGGATGCTGGCATAA
TGGCTTTAAACGACCCGTCTTGAAACACGGACCAAGGAGTCTAACATGCC
TGCGAGTGTTTGGGTGGAAAACCCGAGCGCGTAATGAAAGTGAAAGTTGA
GACCTCTGTCATGGAGGGCATCGACGCCCGGACTTGAAGTTTTCTGATGG
ATCCGCGGTAGAGCATGTATGTTGGGACCCGAAAGATGGTGAACTATGCC
TGAATAGGGTGAAGCCAGAGGAAACTCTGGTTGTTC-CGCATGTTGTTCC
GCAAGCTGACGAAGGATGTGTATCGTCATCTACAGAAGTGCGTAGAGACG
AGTAAGGAGTTCAACCTGTCGCTCGCGGTGAAGCACAACACAATCACGAA
TGGGCTGAAGTACTCGTTGGCTACAGGAAATTGGGGAGACCAGAAGAAGT
CGATGTCAGCAAAAGCCGGTGTCTCGCAAGTACTAAACCGGTACACCTAT
GCTTCCACCCTCTCTCATTTGCGCCGTTGCAACACCCCTCTCGGTCGAGA
AGGCAAGATCGCGAAGCCCCGTCAATTGCACAACACCCACTGGGGAATGG
TGTGTCCTGCCGAGACGCCGGAAGGACAGGCTTGTGGTCTTGTCAAGAAT
CTCTCACTCATGTCCTGTATCTCTGTGGGCTCGCTTTCCGCACCCGTCAT
CGAGTTTTTGGAGGAATGGGGCTTGGAATCTCTCGAGGAGAACGCGCATG
CAACGATCCCC---TGCACCAAAGTCTTCGTCAATGGTGTATGGATGGGT
GTCCATCGTGACCCTGCAAACCTTGTTCGCACGCTAAGAAGACTCCGCCG
GAAGGACGATATTAACTGCGAAGTTTCTGTGGTCCGTGACATCCGAGAGC
GCGAGCTCCGTCTGTACACCGACGCCGGTCGTGTCTGTCGTCCCCTTTTC
ATTGTCGAAAACCAGCAGCTCCTCGTACAGAAAAAGCACATCGAAAGCCT
GGTGCGTAGCAAGGACGACCCGGCTTTCGAATACAACTGGGACAACTTGA
TCAAGGAGGGCGTCATAGAGCTCTTGGATGCCGAGGAAGAGGAGACCGTA
ATGATATGCATGACACCCGAAGATCTGGAGAACTCCAGGCTGCAG-CAGC
CGGCATCGACCCCCATGCGGACGACGAGAACAACGACCCGTCCGCTCGTC
TCAAGGCGCCCACTTTCGCGCATACATGGACGCACTGCGAGATCCACCCT
AGTATGATTTTGGGTGTTTGTGCAAGTATCATT-----------------
--------GTATTATCAAGT-----AGCATATCTGCA-CGATT-----GA
ATTTGACGTATCAACATTCAG??1?1000??10?0?????1010010000
0000?1?00001?00??1???00000000010??0000000001000???
1?0000001???10?00000100??1?????110100000101??11001
01?0001??10001????1?10?????00???01111110?11???1?00
??1?01???10000?100???10101??0000?11
>D_mollis_RLG6304
--TCT---TG-AAATGGGGTTGTAGCTGGCCTT-----------AAAGGC
A-TGTGCTCGCCCTGTTC-AAAT-CCACTCTACACCTGTGCACTTACTGT
GGGCTTTGGTTAGA-----AAGCCAG---G----TTTAT-----AACCTG
A-CC------TTTGAGCCGGG---CTCATGTTT--ACTTT-ACAAACAAC
T-----TAGTA-TCAGAAT-GTGTAT-TGCAATT-T-----AATGCATT-
TT-ATACAACTTTCAGCAACGGATCTCTTGGCTCTCGCATCGATGAAGAA
CGCAGCGAAATGCGATAAGTAATGTGAATTGCAGAATTCAGTGAATCATC
GAATCTTTGAACGCACCTTGCGCTCCTTGGTATTCCGAGGAGCACGCCTG
TTTGAGTGTCATGAAATTCTCAACCT-ACAA--AGCTTT-GT-------G
TTTTGTTAGGCTTGGACTT-GGAGGCTT-----GCTGGC-----------
-----TCTTGTCAGCTTCTCTTAAATTCATTAGCTT-GATTCC-TTGTG-
GATCGGC-C-TCGGTGTGATAA--TTGTCTACGCTGTGA-CCGT-GAAAC
A-----TAT---GGTGAGCTTCTAATG-------------GTCTTGTT--
-GAAAGACATCTTT-----TATTGAC-ATCTGACCTCGTTGTAGTCTGGA
GAAGTGTTTTCCGCGCTGGACCGTGTATAAGTCTCTTGGAATAGAGCGTC
ATAGAGGGTGAGAATCCCGTCTTTGACACGGACTACCAGTGCTTTGTGAT
GCGCTCTCAAAGAGTCGAGTTGTTTGGGAATGCAGCTCAAAATGGGTGGT
AAATTCCATCTAAAGCTAAATATTGGCGAGAGACCGATAGCGAACAAGTA
CCGTGAGGGAAAGATGAAAAGCACTTTGGAAAGAGAGTTAAACAGTACGT
GAAATTGCTGAAAGGGAAACGATTGAAGTCAGTCGCGTTGTTTGGAACTC
AGCCTTGCTTTT-GCTTGGTGCACTTTCTGAATGACGGGCCAGCATCAAT
TTCAGCCGTTGGAAAAAGGCTGGGGGAATGTGGCACC---TTCGGGTGTG
TTATAGCCTCTGGTCACATACAACGGTTGGGATTGAGGACCGCAGCGCGC
CGTAAGGCAGGGGGTT--T-CCCACTTTCGCGCTTAGGATGCTGGCATAA
TGGCTTTAAACGACCCGTCTTGAAACACGGACCAAGGAGTCTAACATGCC
TGCGAGTGTTTGGGTGGAAAACCCGAGCGCGTAATGAAAGTGAAAGTTGA
GACCTCTGTCATGGAGGGCATCGACGCCCGGACTTGAAGTTTTCTGATGG
ATCCGCGGTAGAGCATGTATGTTGGGACCCGAAAGATGGTGAACTATGCC
TGAATAGGGTGAAGCCAGAGGAAACTCTGGTTGTTC-CGCATGTTGTTCC
GAAAGCTGACGAAGGATGTGTATCGTCATCTACAGAAGTGCGTAGAGACG
AGTAAGGAGTTCAACCTGTCGCTCGCGGTGAAGCACAACACAATCACGAA
TGGGCTGAAGTACTCGTTGGCTACAGGAAATTGGGGAGACCAGAAGAAGT
CGATGTCAGCAAAAGCCGGTGTCTCGCAAGTACTCAACCGGTACACCTAT
GCTTCCACCCTCTCTCATTTGCGCCGTTGCAACACCCCTCTCGGTCGAGA
AGGCAAGATCGCGAAGCCCCGTCAATTGCACAACACCCACTGGGGAATGG
TGTGTCCTGCCGAGACGCCGGAAGGACAGGCTTGTGGTCTTGTCAAGAAT
CTCTCACTCATGTCCTGTATCTCTGTGGGCTCGCTTTCCGCACCCGTCAT
CGAGTTTTTGGAGGAATGGGGCTTGGAATCTCTCGAGGAGAACGCGCATG
CAACGATTCCC---TGCACCAAAGTCTTCGTCAATGGTGTATGGATGGGT
GTCCATCGTGACCCTGCAAACCTTGTTCGCACGCTAAGAAGACTCCGCCG
GAAGGACGATATCAACTGCGAAGTTTCTGTGGTCCGTGACATCCGAGAGC
GCGAGCTCCGTCTGTACACCGACGCCGGTCGTGTCTGCCGTCCCCTTTTC
ATTGTCGAAAACCAGCAGCTCCTCGTGCAGAAAAAGCACATTGAAAGCCT
GGTGCGTAGCAAGGACGACCCGGCTTTCGAATACAACTGGGATAACTTGA
TCAAGGAGGGCGTCATAGAGCTCCTGGATGCCGAGGAAGAGGAGACCGTG
ATGATATGCATGACACCCGAAGATTTGGAGAACTCCAGGTTGCAGGCAGC
CGGCATCGACCCCCATGCGGACGACGAGAACAACGACCCGTCCGCTCGTC
TCAAGGCGCCCACTTTCGCGCATACATGGACGCACTGCGAGATCCACCCT
AGTATGATTTTGGGTGTTTGTGCAAGTATCATTCCGTTCCCAGATCACAA
CCAAGTAAGTATGATCGAGT---TGAGCATATCTGCA-CGATT-----GA
ATTTGACGTATCATCATTCAG??110000??10?0?????1010010000
0000?1?00001?00??1???00000000010??0000000001000???
1?0000001???10?00000100??1?????110100000101??11001
01?0001??10001????1?10?????00???01111110?11???1?00
??1?01???10000?100???10101??0000?11
>D_stereoides_Holonen
--TCT---TG-AAATGGGGTTGTAGCTGGTCCTT---------TAAAGAC
A-CGTGCTCGCCCTGTTC-AAAT-CCACTCTACACCTGTGCACTTACTGT
GGGCTTTGGTTTCT-----GAGCTGG---G----TTCAT------ACCTG
G-CT------TTTGAGCCGGG---CTCATGTTT--ACTTT-ACAAACAAC
T-----TAGTA-TCAGAAT-GTACAT-TGCGATT-T-----AACGCATT-
TT-ATACAACTTTCAGCAACGGATCTCTTGGCTCTCGCATCGATGAAGAA
CGCAGCGAAATGCGATAAGTAATGTGAATTGCAGAATTCAGTGAATCATC
GAATCTTTGAACGCACCTTGCGCTCCTTGGTATTCCGAGGAGCACGCCTG
TTTGAGTGTCATGAAATTCTCAACCT-ACAA--AGCCTT-GT-------G
TTTTGTTAGGATTGGACTT-GGAGGCTT-----GCTGGC-----------
------TCTGTCAGCTCCTCTTAAATTCATTAGCTT-GATTCC-TTGTG-
AATCGGC-C-TCGGTGTGATAA--TTGTCTACGCTGTGA-CCGT-GAAAC
G-----TTT---GGTGAGCTTATAATG-------------GTCTCTTT--
--AGAGACAGCTTC-----TTTTGAC-ATCTGA----GTTGTAGTCTGGA
GAAGTGTTTTCCGCGCTGGACCGTGTATAAGTCTCTTGGAATAGAGCGTC
ATAGAGGGTGAGAATCCCGTCTTTGACACGGACTACCAGTGCTTTGTGAT
GCGCTCTCAAAGAGTCGAGTTGTTTGGGAATGCAGCTCAAAATGGGTGGT
AAATTCCATCTAAAGCTAAATATTGGCGAGAGACCGATAGCGAACAAGTA
CCGTGAGGGAAAGATGAAAAGCACTTTGGAAAGAGAGTTAAACAGTACGT
GAAATTGCTGAAAGGGAAACGATTGAAGTCAGTCGCGTTGTTTGGAACTC
AGCCTTGCTTTT-GCTTGGTGCACTTTCTGAACGACGGGCCAGCATCAAT
TTCAGCCGTTGGAAAAAGGTTAGAGGAATGTGGCACC---TTCGGGTGTG
TTATAGCCTCTGGTCACATACAACGGTTGGGATTGAGGACCGCAGCGCGC
CGCAAGGCAGGGGATA-AAACCCACTTTCGCGCTTAGGATGCTGGCATAA
TGGCTTTAAACGACCCGTCTTGAAACACGGACCAAGGAGTCTAACATGCC
TGCGAGTGTTTGGGTGGAAAACCCGAGCGCGTAATGAAAGTGAAAGTTGA
GACCTCTGTCGTGGAGGGCATCGACGCCCGGACTTGAAGTTTTCTGATGG
ATCCGCGGTAGAGCATGTATGTTGGGACCCGAAAGATGGTGAACTATGCC
TGAATAGGGTGAAGCCAGAGGAAACTCTGGTTGTTC-CGCATGTTGTTCC
GCAAACTGACGAAGGATGTGTATCGTCATCTACAGAAGTGCGTGGAGACG
AGCAAAGAGTTCAATCTATCGCTCGCGGTGAAGCACAACACAATCACGAA
TGGTTTGAAGTACTCGCTGGCTACAGGAAATTGGGGAGACCAGAAAAAGT
CAATGTCAGCAAAAGCCGGCGTTTCGCAAGTATTAAACCGGTACACCTAT
GCTTCCACCCTCTCCCATTTGCGCCGCTGCAACACTCCTCTCGGTCGAGA
AGGCAAGATCGCGAAGCCCCGTCAATTGCACAACACTCACTGGGGAATGG
TGTGTCCTGCCGAGACGCCGGAAGGACAGGCTTGCGGTCTTGTCAAGAAT
CTCTCCTTGATGTCCTGTATCTCTGTCGGCTCGCTTTCCGCTCCCGTCAT
CGAGTTTTTGGAGGAGTGGGGTTTGGAATCTCTCGAGGAGAACGCGCATG
CGTCGAACCCC---TGCACCAAAGTATTCGTCAATGGTGTATGGATGGGT
GTTCATCGTGACCCTGCAAATCTTGTTCGGACACTCAGAAGACTCCGCCG
GAAAGACGATATTAACTGCGAAGTTTCCGTCGTCCGTGACATCCGAGAGC
GCGAGCTCCGCCTGTACACCGACGCCGGTCGGGTCTGCCGTCCCCTTTTC
ATTGTCGAAAATCAGCAGCTCCTCGTGCAGAAGAAGCACATCGAAAGCCT
CGTGCGTAGCAAGGACGATCCGACTTTCGAATACAACTGGGACAATCTGA
TTAGGGGGGGAGTCATCGAGCTCTTAGATGCCGAGGAAGAGGAGACCGTG
ATGATATGCATGACACCCGAAGATCTAGAGAACTCCAGGTTGCAGGCGGC
CGGCATCGACCCCCATGCGGACGACGAGATCAATGACCCCTCCGCTCGTC
TGAAGGCGCCAACCTCCGCGCACACATGGACGCACTGCGAGATCCATCCC
AGTATGATATTGGGTGTTTGTGCGAGTATCATTCCGTTCCCCGATCACAA
CCAGGTAAGTATTATTGAGTC---AAACATCCTTGCG-CGATT-----AA
ATTTGACGCATCATCATTCAG??110000000010????01010010000
0000?1?00001?00??1???000000000?1???000000001000???
1?0000001???10?00000100??1?????110100000101??11001
01?0001??10001????1??1??????0????1111110?11???1?00
??1?01????1000?100???10101??0000100
>E_russiceps_WD674
--------------------------------------------------
--------------------------------------------------
---------------------------------------------TCTCT
------GGA------TCTGGC---CTCACGTTTTTA-----TTACACAC-
------AAGTA-TTAGAAT-GTGTAC-TGCGAT-GTTGT--AATGCATTT
AT-ATACAACTTTCAGCAACGGATCTCTTGGCTCTCGCATCGATGAAGAA
CGCAGCGAAATGCGATAAGTAATGTGAATTGCAGAATTCAGTGAATCATC
GAATCTTTGAACGCACCTTGCGCTCCTTGGTATTCTGAGGAGCACGCCTG
TTTGAGTGTCATGAAATTCTCAACCTTATAT--GCCCTT-GTTATGGGGG
GTCTGT-AAAGTTGGACTT-GGAGGTGT--ATTGTCAGCTTGCCC-----
--TTTGCGAGTTGGCTCCTCTCAAATGCATTAGCTTTAGTTCCTTTGTG-
GATTGGCTT-TTGGTGTGATAGTTGTGTCTACGCCGTGG-CCGT-GAAGC
G---TTTAT-GGCATAAGCTTATAAACTCCAACGCCTCTTTCCCATTC--
TTTGGGATAGC---GTT-CTCTTGACAATCTGACCTCGTTGTAGTCTGGA
GAAGTGCTTTCCGCGCTGGACCGTGTATAAGTCTCTTGGAATAGAGCGTC
ATAGAGGGTGAGAATCCCGTCTTTGACACGGACTACCAGTGCTTTGTGAT
GCGCTCTCAAAGAGTCGAGTTGTTTGGGAATGCAGCTCAAAATGGGTGGT
AAATTCCATCTAAAGCTAAATATTGGCGAGAGACCGATAGCGAACAAGTA
CCGTGAGGGAAAGATGAAAAGCACTTTGGAAAGAGAGTTAAACAGTACGT
GAAATTGCTGAAAGGGAAACGCTTGAAGTCAGTCGTGTTATTTGGAACTC
AGCCTTGCTTTTTGCTTGGTGCACTTTCTGAATGACAGGCCAGCATCAAT
TTTGACTGTTGGAAAAGGGCTTGAGGAATGTGGCACCCT-TTTGGGTGTG
TTATAGCCTCTGGTCATATACAGCGGTTGGGATTGAGGAACGCAGCGCGC
CGTAAGGCAGGGG-TT--TACCCACTTTCGCGCTTAGGATGCTGGCATAA
TGGCTTTAAACGACCCGTCTTGAAACACGGACCAAGGAGTCTAACATACC
TGCGAGTGTTTGGGTGGAAAACCCGAGCGCGTAATGAAAGTGAAAGTTGA
GACCTCTGTCGTGGAGGGCATCGACGCCCGGACCTGACGTTTTCTGAAGG
ATCCGCGGTGGAGCATGTATGTTGGGACCCGAAAGATGGTGAACTATGCC
TGAATAGGGTGAAGCCAGAGGAAACTCTGGTTTTTC-CGAATGCTATTCC
GCAAGTTGACCAAAGATGTCTATCGCTATCTACAGAAGTGCGTAGAGACA
CACAAGGAGTTCAACTTATCTCTCGCCGTCAAGCACAACACAATCACAAA
TGGGTTGAAATACTCGCTAGCGACCGGAAACTGGGGAGACCAGAAGAAAT
CAATGTCAGCAAAGGCTGGTGTGTCACAGGTGCTCAACCGTTACACTTAC
GCCTCTACTCTGTCCCACTTGCGACGTTGCAACACTCCTCTCGGTCGTGA
AGGCAAGATAGCAAAGCCTCGTCAGCTGCATAACACTCACTGGGGAATGG
TATGTCCTGCCGAGACGCCCGAAGGTCAAGCTTGCGGTCTTGTCAAGAAT
CTGTCCCTCATGTCTTGTATCTCTGTCGGCACTCTTTCCGCCCCCGTTAT
CGAATTCCTTGAGGAGTGGGGTCTAGAGTCTTTGGAGGAAAATGCACATG
CGTCAACGCCT---TGCACCAAGGTCTTCGTCAACGGTGTTTGGATGGGT
GTTCATCGTGACCCTGTCAGTTTGGTTCGAACTCTCAGGAAGCTCCGACG
GAAGGACGACATCAATTGCGAAGTTTCGGTCGTTCGTGATATCCGAGAAC
GCGAGCTCCGTTTGTACACTGATGCCGGCCGGGTCTGCCGTCCTCTCTTC
ATTGTGGAGAACCAGCAACTCCTCGTGCAGAAGAAGCAGATAGAGAACTT
GGTGCGGGGTAAGGATGATCCATCGTTCCCTTACAGCTGGGACAATCTCA
TCAAAGAGGGTGTCATCGAACTCTTGGATGCTGAGGAGGAGGAAACCGTG
ATGATCTGCATGACGCCGGAGGATTTGGAGAACTCGAGGCTTCAA-----
--------------------------------------------------
--------------------------------------------------
--------------------------------------------------
--------GTTCGTGCTGGAT----ATCTAAACTGAT-CGGGCA----AT
ACTTCATACAA-TATCCTTAG?????????????????????????????
??????????????0???????0????????????000000?1??0??00
001?00001??000001?????1????????1101000100000101000
01?00010000011?1000000000000010?00010100011?100?00
10000000100001000001000000010001?10
>F_brasiliensis_INPA241452
------------------------GCTGGCCTTTA--------CGAAGGC
A-TGTGCACGCCCTGCTC--AAT-CCACTCTACACCTGTGAACTTACTGT
GGGTTTCGAGAA-----GGGGGCC-----GTA--------AAAAAGC---
--------CTTCAGA-TTGAAG--CCCACGTTTA-ACC---ACAAACACT
GTC--ATTGTA-TTTGAAT---GTAT-CGCGAT-GTTAATAAACGCATCT
AT-ATACAACTTTCAGCAACGGATCTCTTGGCTCTCGCATCGATGAAGAA
CGCAGCGAAATGCGATAAGTAATGTGAATTGCAGAATTCAGTGAATCATC
GAATCTTTGAACGCACCTTGCGCTCCTTGGTATTCCGAGGAGCACACCTG
TTTGAGCGTCGTGTAACTCTCAACCT-ACAA--GTCCTTTGT-----TGA
CTTTGTTAGGCTTGGATATTGGAGGTCT---TTGCTGGCTGTTT------
-----ATTAGCCAGCTCCTCTTAAATGCATTAGCTT-GGTTCCTCTGCG-
AATCGGCTC-TCGGTGTGATAA--ATGTCTACGCCGTGA-CCGT-GAAGC
G---TTTAT--GGGCGAGCTTCTAA-------------------------
-------------------------------------GTTGTAGTCTGGA
GAAGTGCTTTCCGCGCCGGACCGTGTATAAGTCTCTTGGAATAGAGCGTC
ATAGAGGGTGAGAATCCCGTCTTTGACACGGACTACCGGTGCTTTGTGAT
GCGCTCTCAAAGAGTCGAGTTGTTTGGGAATGCAGCTCAAAATGGGTGGT
AAATTCCATCTAAAGCTAAATATTGGCGAGAGACCGATAGCGAACAAGTA
CCGTGAGGGAAAGATGAAAAGCACTTTGGAAAGAGAGTTAAACAGTACGT
GAAATTGCTGAAAGGGAAACGCTTGAAGTCAGTCGCGTCGTGCAGAACTC
AGCCTTGCATTC-GCTTGGTGCACTTTCTGTACGACGGGCCAGCATCGAT
TTTAATCGTTGGATAAGGGCTCGAGGAATGTGGCACTCTTTATGGGTGTG
TTA-AGCCTCGGGTCGCATACAACGGTCGGGATCGAGGAACGCAGCAC--
---------------------------TTGTGCTTAGGATGCTGGCTTAA
TGGCTTTAAACGACCCGTCTTGAAACACGGACCAAGGAGTCTAACATGCC
TGCGAGTGTTTGGGTGGTAAACCCGAGCGCGTAATGAAAGTGAAAGTTGA
GACCTCTGTCGTGGAGGGCATCGACGCCCGGACCTGACGTTCTCTGACGG
ATCCGCGGTAGAGC------------------------------------
--------------------------------------------------
--------------------------------------------------
--------------------------------------------------
--------------------------------------------------
--------------------------------------------------
--------------------------------------------------
--------------------------------------------------
--------------------------------------------------
--------------------------------------------------
--------------------------------------------------
--------------------------------------------------
--------------------------------------------------
--------------------------------------------------
--------------------------------------------------
--------------------------------------------------
--------------------------------------------------
--------------------------------------------------
--------------------------------------------------
--------------------------------------------------
--------------------------------------------------
--------------------------------------------------
--------------------------------------------------
---------------------????????0000001???010?1010000
0010?000?1???00?0000?100????0?00000?10??0????0????
0000001001?00010001??000000001?1?11000100000001001
01?00001000000??10000000??100???01010110?11?100?00
?10?0??????????????????1000011?????
>F_brasiliensis_TENN10242
------------------------GCTGGCCTTTA--------CGAAGGC
A-TGTGCACGCCCTGCTC--AAT-CCACTCTACACCTGTGAACTTACTGT
GGGTTTCGAGAA-----GGGGGCC-----GTA--------AAAAAGC---
--------CTTCAGA-TTGAAG--CCCACGTTTA-ACC---ACAAACACT
GTC--ATTGTA-TTTGAAT---GTAT-CGCGAT-GTTAATAAACGCATCT
AT-ATACAACTTTCAGCAACGGATCTCTTGGCTCTCGCATCGATGAAGAA
CGCAGCGAAATGCGATAAGTAATGTGAATTGCAGAATTCAGTGAATCATC
GAATCTTTGAACGCACCTTGCGCTCCTTGGTATTCCGAGGAGCACACCTG
TTTGAGCGTCGTGTAACTCTCAACCT-ACAA--GTCCTTTGT-----TGA
CTTTGTTAGGCTTGGATATTGGAGGTCT---TTGCTGGCTGTTT------
-----ATTAGCCAGCTCCTCTTAAATGCATTAGCTT-GGTTCCTCTGCG-
AATCGGCTC-TCGGTGTGATAA--ATGTCTACGCCGTGA-CCGT-GAAGC
G---TTTAT--GGGCGAGCTTCTAA-------------------------
-------------------------------------GTTGTAGTCTGGA
GAAGTGCTTTCCGCGCCGGACCGTGTATAAGTCTCTTGGAATAGAGCGTC
ATAGAGGGTGAGAATCCCGTCTTTGACACGGACTACCGGTGCTTTGTGAT
GCGCTCTCAAAGAGTCGAGTTGTTTGGGAATGCAGCTCAAAATGGGTGGT
AAATTCCATCTAAAGCTAAATATTGGCGAGAGACCGATAGCGAACAAGTA
CCGTGAGGGAAAGATGAAAAGCACTTTGGAAAGAGAGTTAAACAGTACGT
GAAATTGCTGAAAGGGAAACGCTTGAAGTCAGTCGCGTCGTGCAGAACTC
AGCCTTGCATTC-GCTTGGTGCACTTTCTGTACGACGGGCCAGCATCGAT
TTTAATCGTTGGATAAGGGCTCGAGGAATGTGGCACTCTTTATGGGTGTG
TTA-AGCCTCGGGTCGCATACAACGGTCGGGATCGAGGAACGCAGCAC--
---------------------------TTGTGCTTAGGATGCTGGCTTAA
TGGCTTTAAACGACCCGTCTTGAAACACGGACCAAGGAGTCTAACATGCC
TGCGAGTGTTTGGGTGGTAAACCCGAGCGCGTAATGAAAGTGAAAGTTGA
GACCTCTGTCGTGGAGGGCATCGACGCCCGGACCTGACGTTCTCTGACGG
ATCCGCGGTAGAGCATGTATGTTGGGACCCGAAAGATGGTGAACTATGCC
TGAATAGGGTGAAGCCAGAGGAAACTCTGGT-------------------
--------------------------------------------------
--------------------------------------------------
--------------------------------------------------
--------------------------------------------------
--------------------------------------------------
--------------------------------------------------
--------------------------------------------------
--------------------------------------------------
--------------------------------------------------
--------------------------------------------------
--------------------------------------------------
--------------------------------------------------
--------------------------------------------------
--------------------------------------------------
--------------------------------------------------
--------------------------------------------------
--------------------------------------------------
--------------------------------------------------
--------------------------------------------------
--------------------------------------------------
--------------------------------------------------
---------------------????????0000001???010?1010000
0010?000?1???00?0000?100????0?00000?10??0????0????
0000001001?00010001??000000001?1?11000100000001001
01?00001000000??10000000??100???01010110?11?100?00
?10?0??????????????????1000011?????
>F_emerci_WD2343
--TTT---TG-AAA-GGGGTTGTAGCTGGCCTT----------ACGAGGC
ATTGTGCACACCCTGCTC--AAT-CCACTCTACACCTGTGAACTAACTGT
GGGTCTTTTG--------GGGGTTT----GCATCTG---TTGTAAGC---
--------CTTT------GGGGG-CTCATGTTT--ACTTT-ACAAACACT
CAT--AAAGTA-ATGGAAT-GTGTAT-TGCGAT-GT-----AATGCATCT
TT-ATACAACTTTCAGCAACGGATCTCTTGGCTCTCGCATCGATGAAGAA
CGCAGCGAAATGCGATAAGTAATGTGAATTGCAGAATTCAGTGAATCATC
GAATCTTTGAACGCACCTTGCGCTCCTTGGTATTCCGAGGAGCACACCTG
TTTGAGTGTCGTGTAATTCTCAACCT-ACAA--GGTCTTTGT-----GGG
CCTTGTTAGGCTTGGATATTGGAGGATATAATTGTCGGC-----------
-----ATGAGTCGGCTCCTCTTAAATGCATTAGCTT-GGTCCT-TTGTG-
GATCGGCTC-TCGGTGTGATAAG-TTGTTTATGCCGTGA-CCGT-GAAGC
ATTTTCTATGGGAAGGAGCTTATA--------------------------
-------------------------------------GTTGTAGTCTGGA
GAAGTGCTTTCCGTGCCGGACCGTGTATAAGTCTCTTGGAATAGAGCGTC
ATAGAGGGTGAGAATCCCGTCTTTGACACGGACTACCGGTGCTTTGTGAT
GCGCTCTCAAAGAGTCGAGTTGTTTGGGAATGCAGCTCAAAATGGGKGGT
AAATTCCATCTAAAGCTAAATATTGGCGAGAGACCGATAGCGAACAAGTA
CCGTGAGGGAAAGATGAAAAGCACTTTGGAAAGAGAGTTAAACAGTACGT
GAAATTGCTGAAAGGGAAACGCTTGAAGTCAGTCGCGTTGTGCAGAACTC
AACCTAGCTTTT-GCTTGGTGCACTTTCTGTATGACGGGCCAGCATCGAT
TTTGACTGTCGGAAAAGGGTTGAAGGAATGTGGCACC---TCCGGGTGTG
TTATAGCCTTTGGTCGCATACGGCAGTTGGGATCGAGGAACGCAGCGTGC
CGCAAGGTGGGGC-TT-CGGCCTACATTCACGCTTAGGATGCTGGCATAA
TGGCTTTAAACGACCCGTCTTGAAACACGGACCAAGGAGTCTAACATGCC
TGCGAGTGTTTGGGTGGAAAACCCGAGCGCGTAATGAAAGTGAAAGTTGA
GACCTCTGTCGTGGAGGGCATCGACGCCCGGACCTGAAGTTTTCTGACGG
ATCCGCGGTAGAGCATGTATGTTGGGACCCGAAAGATGGTGAACTATGCC
TGAATAGGGTGAAGCCAGAGGAAACTCTGGTTTTTC-AGGATACTGTTCC
GGAAACTGACGAAGGATGTGTATCGCCACCTGCAAAAGTGTGTGGAAATG
CACAAGAAGTTCAGTTTGTCCGATGCGGTGAAGCACCACACGATCACGAA
CGGTCTCAAGTATTCGCTGGCCACAGGAAACTGGGGAGACCAAAAGAAAT
CGATGTCGGCGAAGGCCGGTGTCTCCCAGGTGCTCAACCGTTACACCTAC
GCGTCGACCCTCTCCCATTTGCGTCGATGCAACACACCTCTCGGTCGAGA
AGGAAAGATCGCGAAGCCGCGCCAGCTGCACAACACCCACTGGGGAATGG
TCTGTCCTGCCGAAACACCGGAAGGCCAGGCGTGCGGTCTCGTCAAGAAC
CTGTCCCTCATGTCTTGTATATCCGTCGGCACCCTCTCTGCGCCCGTCAT
TGAATTCTTGGAAGAGTGGGGTCTCGAGTCTCTGGAGGAAAACGCACACG
CGTCGACCCCT---TGTACGAAGGTGTTTGTGAACGGCGTCTGGATGGGT
GTACACCGCGACCCAGTCAGCCTAGTCAGGACGCTCAGGAAGCTTCGTCG
AAAGGACGACATCAATTGCGAAGTGTCCGTTGTCCGCGATATCCGAGAGC
GCGAGCTTCGCCTATATACTGATGCCGGTCGTGTTTGTCGTCCACTCTTC
ATCGTTGAAAACCAGCAGCTCCTCATTCAACGAAAGCATATCGATAACCT
GGTGCGTGGAAAGGAGGACCCGACTTATGGTTACAACTGGGACAGCCTGA
TCAAGGATGGTGTCATCGAACTGCTGGACGCTGAGGAGGAAGAGACTGTA
ATGATCTGCATGACGCCTGAGGACTTGGAGACCTCTAGGTTGCAA-----
--------------------------------------------------
--------------------------------------------------
--------------------------------------------------
--------GTATTTGTCGCACT--TGTAACCATTGGC-AGGAT-----CG
TCTTGACCGCTAGTCATCTAG??110010?100?0????000?1010?10
0??0?000001??00?00000000?1000?00000?10??0????0????
0000?1?0001?10?000001000000001?110100010001??01001
01?0000100000000000?10?????00???011101001110000000
00000??????????????????101??0001100
>F_emerci_WD2379
--TTT---TG-AAA-GGGGTTGTAGCTGGCCTT----------ACGAGGC
ATTGTGCACACCCTGCTC--AAT-CCACTCTACACCTGTGAACTAACTGT
GGGTCTTTTG--------GGGGTTT----GCATCTT---TTGTAAGC---
--------CTTT------GGGGG-CTCATGTTT--ACTTT-ACAAACACT
CAT--AAAGTA-ATGGAAT-GTGTAT-TGCGAT-GT-----AATGCATCT
TT-ATACAACTTTCAGCAACGGATCTCTTGGCTCTCGCATCGATGAAGAA
CGCAGCGAAATGCGATAAGTAATGTGAATTGCAGAATTCAGTGAATCATC
GAATCTTTGAACGCACCTTGCGCTCCTTGGTATTCCGAGGAGCACACCTG
TTTGAGTGTCGTGTAATTCTCAACCT-ACAA--GGTCTTTGT-----GGG
CCTTGTTAGGCTTGGATATTGGAGGATATAATTGTCGGC-----------
-----ATGAGTCGGCTCCTCTTAAATGCATTAGCTT-GGTCCT-TTGTG-
GATCGGCTC-TCGGTGTGATAAG-TTGTTTATGCCGTGA-CCGT-GAAGC
ATTTTCTATGGGAAGGAGCTTATA--------------------------
-------------------------------------GTTGTAGTCTGGA
GAAGTGCTTTCCGTGCCGGACCGTGTATAAGTCTCTTGGAATAGAGCGTC
ATAGAGGGTGAGAATCCCGTCTTTGACACGGACTACCGGTGCTTTGTGAT
GCGCTCTCAAAGAGTCGAGTTGTTTGGGAATGCAGCTCAAAATGGGKGGT
AAATTCCATCTAAAGCTAAATATTGGCGAGAGACCGATAGCGAACAAGTA
CCGTGAGGGAAAGATGAAAAGCACTTTGGAAAGAGAGTTAAACAGTACGT
GAAATTGCTGAAAGGGAAACGCTTGAAGTCAGTCGCGTTGTGCAGAACTC
AACCTAGCTTTT-GCTTGGTGCACTTTCTGTATGACGGGCCAGCATCGAT
TTTGACTGTCGGAAAAGGGTTGAAGGAATGTGGCACC---TCCGGGTGTG
TTATAGCCTTTGGTCGCATACGGCAGTTGGGATCGAGGAACGCAGCGTGC
CGCAAGGTGGGGC-TT-CGGCCTACATTCACGCTTAGGATGCTGGCATAA
TGGCTTTAAACGACCCGTCTTGAAACACGGACCAAGGAGTCTAACATGCC
TGCGAGTGTTTGGGTGGAAAACCCGAGCGCGTAATGAAAGTGAAAGTTGA
GACCTCTGTCGTGGAGGGCATCGACGCCCGGACCTGAAGTTTTCTGACGG
ATCCGCGGTAGAGCATGTATGTTGGGACCCGAAAGATGGTGAACTATGCC
TGAATAGGGTGAAGCCAGAGGAAACTCTGGTTTTTC-AGGATACTGTTCC
GGAAACTGACGAAGGATGTGTATCGCCACCTGCAAAAGTGTGTGGAAATG
CACAAGAAGTTCAGTTTGTCCGATGCGGTGAAGCACCACACGATCACGAA
CGGTCTCAAGTATTCGCTGGCCACAGGAAACTGGGGAGACCAAAAGAAAT
CGATGTCGGCGAAGGCCGGTGTCTCCCAGGTGCTCAACCGTTACACCTAC
GCGTCGACCCTCTCCCATTTGCGTCGATGCAACACACCTCTCGGTCGAGA
AGGAAAGATCGCGAAGCCGCGCCAGCTGCACAACACCCACTGGGGAATGG
TCTGTCCTGCCGAAACACCGGAAGGCCAGGCGTGCGGTCTCGTCAAGAAC
CTGTCCCTCATGTCTTGTATATCCGTCGGCACCCTCTCTGCGCCCGTCAT
TGAATTCTTGGAAGAGTGGGGTCTCGAGTCTCTGGAGGAGAACGCACACG
CGTCGACGCCT---TGTACGAAGGTGTTTGTGAACGGCGTCTGGATGGGT
GTACACCGCGACCCAGTCAGCCTAGTCAGGACGCTCAGGAAGCTTCGTCG
AAAGGACGACATCAATTGCGAAGTGTCCGTTGTCCGCGATATCCGAGAGC
GCGAGCTTCGCCTATATACTGATGCCGGTCGTGTTTGTCGTCCACTCTTC
ATCGTCGAAAACCAGCAGCTCCTCATTCAACGAAAGCATATCGATAACCT
GGTGCGTGGAAAGGAGGACCCGACTTATGGTTACAACTGGGACAGCCTGA
TCAAGGATGGTGTCATCGAACTGCTGGACGCTGAGGAGGAAGAGACTGTA
ATGATCTGCATGACGCCCGAGGACTTGGAGACCTCTAGGTTGCAA-----
--------------------------------------------------
--------------------------------------------------
--------------------------------------------------
--------GTATTTGTCGCACT--TGTAACCATTGGC-AGGAT-----CK
TCTTGACCGCTAGTCATCTAG??110010?100?0????000?1010?10
0??0?000001??00?00000000?1000?00000?10??0????0????
0000?1?0001?10?000001000000001?110100010001??01001
01?0000100000000000?10?????00???011101001110000000
00000??????????????????101??0001100
>F_roseus_PEN33
------------------------GCTGGCCTC----------ACGAGGC
ACTGTGCACGCTCCGCTC--AAT-CCACTCTACACTTGTGAACTAACTGT
GGGTCTTTCC------GGGAGGTTGGT--GC-TGTT---GCGCAAGC---
--------TTTT----CTGGGGGGCTCATGTTT--ACTTTAACAAACACT
TAT--AAAGTA-ATGGAAT-GTGTAT-TGCGAT-GT-----AACGCATCT
AT-ATACAACTTTCAGCAACGGATCTCTTGGCTCTCGCATCGATGAAGAA
CGCAGCGAAATGCGATAAGTAATGTGAATTGCAGAATTCAGTGAATCATC
GAATCTTTGAACGCACCTTGCGCTCCTTGGTATTCCGAGGAGCACGCCTG
TTTGAGTGTCGTGTAATTCTCAACCT-GCAA--GTCCTT-GC-----GGA
CTTTGTTAGGCTTGGATATTGGAGGGTCACATTGTCGGCTTG--------
----CATGAGTCGGCTCCTCTTAAATGCATTAGCTTTGATCCT-CTGTG-
GATCGGCTC-TCGGTGTGATAAGTTTGTCTATGCCGTGA-CCGT-GAAGC
G--CTTCT--GGGAAAAGCTTATA--------------------------
-------------------------------------GTTGTAGTCTGGA
GAAGTGCTTTCCGTGCCGGACCGTGTATAAGTCTCTTGGAATAGAGCGTC
ATAGAGGGTGAGAATCCCGTCTTTGACACGGACTGCCGGTGCTTTGTGAT
GCGCTCTCAAAGAGTCGAGTTGTTTGGGAATGCAGCTCAAAATGGGTGGT
AAATTCCATCTAAAGCTAAATATTGGCGAGAGACCGATAGCGAACAAGTA
CCGTGAGGGAAAGATGAAAAGCACTTTGGAAAGAGAGTTAAACAGTACGT
GAAATTGCTGAAAGGGAAACGCTTGAAGTCAGTCGCGTCGTGCAGAACTC
AACCTAGCTTTT-GCTTGGTGCACTTTTTGTATGACGGGCCAGCATCGAT
TTTGACCGTCGGAAAAGGGTTGAAGGAATGTGGCACC---TCCGGGTGTG
TTATAGCCTTCGGTCGCATACGGCGGTTGGGATCGAGGAACGCAGCGCGC
CGCAAGGTGGGGCATT-TTGCCTACATTCGCGCTTAGGATGCTGGCGTAA
TGGCTTTAAACGACCCGTCTTGAAACACGGACCAAGGAGTCTAACATGCC
TGCGAGTGTTTGGGTGGAAAACCCGAGCGCGTAATGAAAGTGAAAGTTGA
GACCTCTGTCGTGGAGGGCATCGACGCCCGGACCTGAAGTTTTCTGACGG
ATCCGCGGTAGAGCATGTATGTTGGGACCCGAAAGATGGTGAACTATGCC
TGAATAGGGTGAAGCCAGAGGAAACTCTGGTTCTTC-AGGATACTGTTCC
GGAAGCTGACGAAGGATGTGTATCGCCACCTACAAAAGTGTGTGGAAATG
CACAAGAAGTTTAGTCTATCGGATGCGGTGAAGCACCACACGATCACGAA
CGGTCTTAAGTACTCGCTGGCCACAGGAAATTGGGGAGACCAAAAGAAAT
CGATGTCGGCGAAGGCTGGTGTCTCCCAGGTGCTCAACCGTTACACCTAC
GCGTCGACTCTCTCCCATCTGCGTCGATGTAACACACCCCTCGGTCGAGA
AGGAAAGATCGCGAAGCCGCGTCAGCTGCACAACACGCACTGGGGTATGG
TCTGCCCTGCCGAAACCCCGGAAGGCCAGGCATGTGGTCTCGTCAAGAAC
CTGTCCCTCATGTCTTGTATATCCGTTGGCACTCTCTCCGCGCCCGTCAT
CGAATTCTTGGAAGAGTGGGGTCTTGAGTCTCTGGAGGAGAACGCACACG
CGTCGACGCCT---TGTACGAAGGTGTTTGTGAACGGCGTCTGGATGGGT
GTACACCGGGACCCAGTCAGTCTAGTCAGGACACTCAGGAAGCTTCGGCG
GAAGGACGACATCAATTGCGAAGTATCCGTTGTCCGCGATATCCGTGAGC
GCGAGCTCCGTCTATACACTGATGCCGGTCGCGTTTGCCGTCCACTCTTC
ATCGTCGAAAACCAGCAGCTCCTCATCCAGAGGAAGCACATCGACAACCT
CGTGCGTGGAAAGGAGGACCCGGTTTATGGTTATAACTGGGACAGCCTGA
TTAAGGATGGTGTCATCGAACTGTTGGATGCTGAGGAGGAGGAAACTGTA
ATGATCTGCATGACGCCCGAGGACTTGGAGATGTCTAGGTTACAG-----
--------------------------------------------------
--------------------------------------------------
--------------------------------------------------
--------GTATTTGTCGCACT--TGGAACCATTGGC-AGGAA-----CT
TCCTGACCGCTAGTTATCCAG?????????100?0????000?1010100
000000000000100?00100000?1000?00000?10??0????0????
000010?0000?10?000000000000001?110100010001??01001
01?000110000000000000010??000???001101000111000001
?0000??????????????????101??0000100
>M_flava_TENN57579
--TCT---TG-AAAA-GGGTTGTAGCTGGCCTTTTTTAC----CGAAGGC
A-TGTGCTCACCCTGTTC-AAAT-CCACTCTACACCTGTGCACTTACTGT
GGGCTTTGGATTTGTTTTT--GTTTCT--G-AAGGGTCAAACCTTTG-GA
----AGCAATTCACCTCCAAG---TCCACGTTT-TACT---ACAAACACT
T-----TGGTA-TTAGAAT-GTGTAT-TGCGAT-GTT----AATGCATCT
TT-ATACAACTTTCAGCAACGGATCTCTTGGCTCTCGCATCGATGAAGAA
CGCAGCGAAATGCGATAAGTAATGTGAATTGCAGAATTCAGTGAATCATC
GAATCTTTGAACGCACCTTGCGCTCCTTGGTATTCCGAGGAGCACACCTG
TTTGAGTGTCGTGAAATTCTCAACCT-ACAA--AGTTGTTGT------GA
CTTTGTATGGCTTGGATCT-GGAGGTTT---TTGCTGGCTTGTT------
----CCTAAGTCAGCTCCTCTTAAATGGATTAGCTT-GGTTCC-GTGTG-
GATCAGCTC-TCGGTGTGATAA--TTGTCTACGCCGTGG-CTGT-GAAGT
G-----TTT---GGCAAGCTTATAGCC-------------GTCTCATT--
AGAGACAAGTCTTT----CATTTGAC-ATCTGACCTCGTTGTAGTCTGGA
GAAGTGCTTTCCGCGCTGGACCGTGTACAAGTCTCTTGGAATAGAGCGTC
ATAGAGGGTGAGAATCCCGTCTTTGACACGGACTACCAGTGCTTTGTGAT
GCGCTCTCAAAGAGTCGAGTTGTTTGGGAATGCAGCTCAAAATGGGTGGT
AAATTCCATCTAAAGCTAAATATTGGCGAGAGACCGATAGCGAACAAGTA
CCGTGAGGGAAAGATGAAAAGCACTTTGGAAAGAGAGTTAAACAGTACGT
GAAATTGCTGAAAGGGAAACACTTGAAGTCAGTCGCGTCGCTTGGAACTC
AGCCTTGCTTTT-GCTTGGTGCACTTTCTGAGTGACGGGCCAGCATCAAT
TTTGACCGTTGGAAAAAGGCTGGGGGAATGTGGCACC---TTCGGGTGTG
TTATAGACTCTGGTCACATACAACGGTTGGGATTGAGGACCGCAGCGTGC
CGCAAGGCAGGGG-TT--CGCCCACTTTCGCGCTTAGGATGCTGGCATAA
TGGCTTTAAATGACCCGTCTTGAAACACGGACCAAGGAGTCTAACATACC
TGCGAGTGTTTGGGTGGAAAACCCGAGCGCGTAATGAAAGTGAAAG----
--------------------------------------------------
--------------------------------------------------
--------------------------------------------------
--------------------------------------------------
--------------------------------------------------
--------------------------------------------------
--------------------------------------------------
--------------------------------------------------
--------------------------------------------------
--------------------------------------------------
--------------------------------------------------
--------------------------------------------------
--------------------------------------------------
--------------------------------------------------
--------------------------------------------------
--------------------------------------------------
--------------------------------------------------
--------------------------------------------------
--------------------------------------------------
--------------------------------------------------
--------------------------------------------------
--------------------------------------------------
--------------------------------------------------
--------------------------------------------------
---------------------??11000100000000?101010010000
000000010000100?100000000000000000010000010?000000
000000001??10000001??00??1?????1101000100001?01001
01?0000?100001??10000000?1000???01110110?11???1?00
??1?01??1000001000??010101??0001?10
>M_flava_TENN59088
--TCT---TG-AAAA-GGGTTGCAGCTGGCCTT---CAC----TCAAGGC
A-TGTGCTCACCCTGTTC-AAAT-CCACTCTACACCTGTGCACTTACTGT
GGGCTTTGGATCTGTTTTC--GCTTCT--GAAAGGGTCAAACCTTTG-GA
----AGCAATTCACTTCCAGG---TCCACGTTTTTACT---ACAAACACT
T-----TGGTA-CTAGAAT-GTGTAT-TGCGAT-GTT----AATGCATCT
TT-ATACAACTTTCAGCAACGGATCTCTTGGCTCTCGCATCGATGAAGAA
CGCAGCGAAATGCGATAAGTAATGTGAATTGCAGAATTCAGTGAATCATC
GAATCTTTGAACGCACCTTGCGCTCCTTGGTATTCCGAGGAGCACACCTG
TTTGAGTGTCGTGAAATTCTCAACCT-ACAA--AGTTGTTGT-----CAA
CTTTGTTTGGCTTGGATCT-GGAGGCTT---TTGCTGGCTTGCT------
----CCTAAGTCAGCTCCTCTTAAATGCATTAGCTT-GGTTCCTTTGTG-
GATCAGCTC-TCGGTGTGATAA--TTGTCTACGCCGTGA-CTGT-GAAGC
G----TTTT---GGCAAGCTTACAGCC-------------GTCTCATT--
GGAGACA-GTCTTT----CATTTGAC-ATCTGACCTCGTTGTAGTCTGGA
GAAGTGCTTTCCGTGCTGGACCGTGTACAAGTCTCTTGGAATAGAGCGTC
ATAGAGGGTGAGAATCCCGTCTTTGACACGGACTACCAGTGCTTTGTGAT
GCGCTCTCAAAGAGTCGAGTTGTTTGGGAATGCAGCTCAAAATGGGTGGT
AAATTCCATCTAAAGCTAAATATTGGCGAGAGACCGATAGCGAACAAGTA
CCGTGAGGGAAAGATGAAAAGCACTTTGGAAAGAGAGTTAAACAGTACGT
GAAATTGCTGAAAGGGAAACACTTGAAGTCAGTCGCGTCGCTTGGAACTC
AGCCTTGCTTTT-GCTTGGTGCACTTTCTGAGTGACGGGCCAGCATCAAT
TTTGACCGTTGGAAAAAGGCTGGGGGAATGTGGCACC---TTCGGGTGTG
TTATAGACTCTGGTCACATACAACGGTTGGGATTGAGGACCGCAGCGCGC
CGCAAGGCAGGGG-TT--CGCCCACTTTCGCGCTTAGGATGCTGGCATAA
TGGCTTTAAATGACCCGTCTTGAAACACGGACCAAGGAGTCTAACATACC
TGCGAGTGTTTGGGTGGAAAACCCGAGCGCGTAATGAAAGTGAAAG----
--------------------------------------------------
--------------------------------------------------
--------------------------------------------------
--------------------------------------------------
--------------------------------------------------
--------------------------------------------------
--------------------------------------------------
--------------------------------------------------
--------------------------------------------------
--------------------------------------------------
--------------------------------------------------
--------------------------------------------------
--------------------------------------------------
--------------------------------------------------
--------------------------------------------------
--------------------------------------------------
--------------------------------------------------
--------------------------------------------------
--------------------------------------------------
--------------------------------------------------
--------------------------------------------------
--------------------------------------------------
--------------------------------------------------
--------------------------------------------------
---------------------??11000110000000?101010010000
000000010000100?000000000000000000010000010?000000
000000001??00000001??00??1?????1101000100001?01001
01?00001000001??10000000?1000???01010110?11??10?00
??1?01??1000101000??010101??0001?10
>N_alveolaris_WD2340
------------------------GCTGGCCTT----------TCGGGGC
A-TGTGCACGCCCTGCTC--AAT-CCACTCTACACCTGTGCACTTATTGT
GGGTTTCGGG---------GGGCTTTT-----------------------
----------TGCCACTCGTA---CCTATGTTT--ATTT--ACAAACGCT
T-----CAGTA-AAAGAAT-GTGTAT-TGCGAT--------AACGCATCT
AT-ATACAACTTTCAGCAACGGATCTCTTGGCTCTCGCATCGATGAAGAA
CGCAGCGAAATGCGATAAGTAATGTGAATTGCAGAATTCAGTGAATCATC
GAATCTTTGAACGCACCTTGCGCTCCTTGGTATTCCGAGGAGCACGCCTG
TTTGAGTGTCATGAAATCATCAA-CTTATAA--GCCTTTCAT------GG
GTCTAT-AAGCTTGGACTT-GGAGGCCT-----GTCGGCGGT--------
-----CAACGTCGGCTCCTCTCAAATGTATTAGCTT-GGTTCC-TTGCG-
GATCGGCTC-CCGGTGTGATAA---TGTCTACGCTGTGA-CCGT-GAAGC
G-----TTT---GGCGAGCTTCTAA-------------------------
-------------------------------------GTTGTAGTCTGGA
GAAGTGCTTTCCGCGCTGGACCGTGTATAAGTCTCTTGGAACAGAGCGTC
ATAGAGGGTGAGAATCCCGTCTTTGACACGGACTACCAGTGCTTTGTGAT
GCGCTCTCAAAGAGTCGAGTTGTTTGGGAATGCAGCTCAAAATGGGTGGT
AAATTCCATCTAAAGCTAAATATTGGCGAGAGACCGATAGCGAACAAGTA
CCGTGAGGGAAAGATGAAAAGCACTTTGGAAAGAGAGTTAAACAGTACGT
GAAATTGCTGAAAGGGAAACGCTTGAAGTCAGTCGCGTTGTATGGAACTC
AGCCTCGCTCTT-GCGTGGTGCATTTTCC-TACGACGGGCCAGCATCGAT
TTTGACCGTCGGATAAGGGTTGAAGGAATGTGGCACC---TTCGGGTGTG
TTATAGCCTTCAGTCGCATACGGCGGTTGGGATCGAGGAACGCAGCGCGC
CGCAAGGCAGGGG-TT--CGCCCACTTTCGCGCTTAGGATGCTGGCATAA
TGGCTTTAAACGACCCGTCTTGAAACACGGACCAAGGAGTCTAACATACC
TGCGAGTGTTTGGGTGGAAAACCCGAGCGCGTAATGAAAGTGAAAGTTGG
GACCTCTGTCGTGGAGGGCACCGACGCCCGGAGCAGACGTTCTCTGACGC
ATCCGCGGTTGAGCATGTATGTTGGGACCCGAAAGATGGTGAACTATGCC
TGAATAGGGTGAAGCCAGAGGAAACTCTGGTTTTTC-CGAATGTTGTTCC
GCAAAGTGACGAAGGATGTATATCGCTATTTACAGAAGTGCGTCGAGACG
AATGGGGAATTCATCATGTTCAGGGCATTACGGCACACCACGATCACTAA
TGGCCTGAAGTACTCGCTTGCCACCGGAAACTGGGGAGACCAGAAGAAGT
CCATGTCGGCGAAAGCCGGTGTGTCACAAGTACTGAACCGTTATACTTAC
GCGTCAACCCTGTCCCATTTGCGCCGGTGCAACACACCTCTGGGTCGAGA
AGGCAAAATCGCGAAGCCCCGTCAACTGCACAACACCCACTGGGGAATGG
TCTGTCCTGCTGAGACCCCGGAAGGACAGGCTTGCGGCCTGGTCAAGAAC
CTGTCTCTCATGTCATGTATCTCCGTCGGCACCATGTCGGCACCCGTCAT
CGAGTTCTTGGAGGAGTGGGGTTTGGAGTCTCTCGAAGAGAACGCGCACG
CGTCGACGCCT---TGCACAAAGGTGTTCGTCAATGGTGTGTGGATGGGC
GTTCACCGCGACCCAGCCAGCCTAGTCAGAACCCTTCGGAAACTCCGCCG
GAAGGACGACATCAACTGCGAGGTTTCCGTAGTCCGCGACATCCGAGAAC
GCGAACTTCGTTTGTACACCGATGCCGGTCGTGTTTGCCGCCCGCTCTTC
ATCGTCGAGAACCAGCAACTCCTCATGCAGAAGAGGCACATCGAGAACCT
GGTACGCGGGAAGGATGACCCCAAGGTTAACTACAACTGGGACAACCTGA
TTAAGGACGGTGTCATCGAATTGCTTGACGCCGAGGAGGAGGAGACTGTA
ATGATATGCATGACGCCCGAAGATCTAAAGAACTCCAGGCTTCGG-----
--------------------------------------------------
--------------------------------------------------
--------------------------------------------------
--------GCAAGTATGAGTCA-ACAGCCATTCTAA--ACTAT-----CA
TCTTGACATATCCCCATTTAG?????????100?0????010?1010??1
0??????00000??1???????????????????????????????????
??0000001???10?00001?00??1?????1101000?1?????01010
01?0000?100011????1000?1???00???011101?1?11???1?00
??1?0??????????????????111??0001?10
>N_alveolaris_WD2358
--TTT---TG-AATCGGGGTTGTAGCTGGCCTT----------TCGGGGC
A-TGTGCACGCCCTGCTC--AAT-CCACTCTACACCTGTGCACTTATTGT
GGGTTTCGGG---------GGGCTTTT-----------------------
----------TGCCACTCGTA---CCTATGTTT--ATTT--ACAAACGCT
T-----CAGTA-AAAGAAT-GTGTAT-TGCGAT--------AACGCATCT
AT-ATACAACTTTCAGCAACGGATCTCTTGGCTCTCGCATCGATGAAGAA
CGCAGCGAAATGCGATAAGTAATGTGAATTGCAGAATTCAGTGAATCATC
GAATCTTTGAACGCACCTTGCGCTCCTTGGTATTCCGAGGAGCACGCCTG
TTTGAGTGTCATGAAATCATCAA-CTTATAA--GCCTTTCAT------GG
GTCTAT-AAGCTTGGACTT-GGAGGCCT-----GTCGGCGGT--------
-----CAACGTCGGCTCCTCTCAAATGTATTAGCTT-GGTTCC-TTGCG-
GATCGGCTC-CCGGTGTGATAA---TGTCTACGCTGTGA-CCGT-GAAGC
G-----TTT---GGCGAGCTTCTAA-------------------------
-------------------------------------GTTGTAGTCTGGA
GAAGTGCTTTCCGCGCTGGACCGTGTATAAGTCTCTTGGAACAGAGCGTC
ATAGAGGGTGAGAATCCCGTCTTTGACACGGACTACCAGTGCTTTGTGAT
GCGCTCTCAAAGAGTCGAGTTGTTTGGGAATGCAGCTCAAAATGGGTGGT
AAATTCCATCTAAAGCTAAATATTGGCGAGAGACCGATAGCGAACAAGTA
CCGTGAGGGAAAGATGAAAAGCACTTTGGAAAGAGAGTTAAACAGTACGT
GAAATTGCTGAAAGGGAAACGCTTGAAGTCAGTCGCGTTGTATGGAACTC
AGCCTCGCTCTT-GCGTGGTGCATTTTCC-TACGACGGGCCAGCATCGAT
TTTGACCGTCGGATAAGGGTTGAAGGAATGTGGCACC---TTCGGGTGTG
TTATAGCCTTCAGTCGCATACGGCGGTTGGGATCGAGGAACGCAGCGCGC
CGCAAGGCAGGGG-TT--CGCCCACTTTCGCGCTTAGGATGCTGGCATAA
TGGCTTTAAACGACCCGTCTTGAAACACGGACCAAGGAGTCTAACATACC
TGCGAGTGTTTGGGTGGAAAACCCGAGCGCGTAATGAAAGTGAAAGTTGG
GACCTCTGTCGTGGAGGGCACCGACGCCCGGAGCAGACGTTCTCTGACGC
ATCCGCGGTTGAGCATGTATGTTGGGACCCGAAAGATGGTGAACTATGCC
TGAATAGGGTGAAGCCAGAGGAAACTCTGGTTTTTC-CGAATGTTGTTCC
GCAAAGTGACGAAGGATGTATATCGCTATTTACAGAAGTGCGTCGAGACG
AATGGGGAATTCATCATGTTCAGGGCATTACGGCACACCACGATCACTAA
TGGCCTGAAGTACTCGCTTGCCACCGGAAACTGGGGAGACCAGAAGAAGT
CCATGTCGGCGAAAGCCGGTGTGTCACAAGTACTGAACCGTTACACTTAC
GCGTCAACCCTGTCCCATTTGCGCCGGTGCAACACACCTCTGGGTCGAGA
AGGCAAAATTGCGAAGCCCCGTCAACTGCACAACACCCACTGGGGAATGG
TCTGTCCTGCTGAGACCCCGGAAGGACAGGCTTGCGGCCTGGTCAAGAAC
CTGTCTCTCATGTCATGTATCTCCGTCGGCACCATGTCGGCACCCGTCAT
CGAGTTCTTGGAGGAGTGGGGTTTGGAGTCTCTCGAAGAGAACGCGCACG
CGTCGACGCCT---TGCACAAAGGTGTTCGTCAATGGTGTGTGGATGGGC
GTTCACCGCGACCCAGCCAGCCTAGTCAGAACCCTTCGGAAACTCCGCCG
GAAGGACGACATCAACTGCGAGGTTTCCGTAGTCCGCGACATCCGAGAAC
GCGAACTTCGTTTGTACACCGATGCCGGTCGTGTTTGCCGCCCGCTCTTC
ATCGTCGAGAACCAGCAGCTCCTCATGCAGAAGAGGCACATCGAGAACCT
GGTACGCGGGAAGGATGACCCCAAGGTTAACTACAACTGGGACAACCTGA
TTAAGGACGGTGTCATCGAATTGCTTGACGCCGAGGAGGAGGAGACCGTA
ATGATATGCATGACGCCCGAAGATCTAGAGAACTCCAGGCTTCGG-----
--------------------------------------------------
--------------------------------------------------
--------------------------------------------------
--------GCAAGTATGAGTCA-ACAGCCATTCTGG--ACTAT-----TA
TCTTGACATATCCCCATTTAG??110000?100?0????010?1010??1
0??????00000??1???????????????????????????????????
??0000001???10?00001?00??1?????1101000?1?????01010
01?0000?100011????1000?1???00???011101?1?11???1?00
??1?0??????????????????111??0001?10
>N_cremeoalbidus_TUMH50009
------------------------GCTGGCCTT----------CCGGGGC
A-TGTGCACGCCCTGCTC--AAT-CCACTCTACACCTGTGCACTTATTGT
GGGTCTCGGG---------GGGCATTT-----------------------
----------TGCTACTCGTA---CCTATGTTT--ATTT--ACAAACGCT
T-----CAGTA-AAGGAAT-GTGTAT-TGCGAT--------AACGCATCT
AT-ATACAACTTTCAGCAACGGATCTCTTGGCTCTCGCATCGATGAAGAA
CGCAGCGAAATGCGATAAGTAATGTGAATTGCAGAATTCAGTGAATCATC
GAATCTTTGAACGCACCTTGCGCTCCTTGGTATTCCGAGGAGCACGCCTG
TTTGAGTGTCATGAAATCATCAA-CTTATAA--ACCTTTCAT------GG
GTCTAT-AGGCTTGGAATT-GGAGGCCT-----GTCGGCGGT--------
-----CAGCGTCGGCTCCTCTCAAATGCATTAGCTT-GGTTCC-TTGCG-
GATCGGCTC-CCGGTGTGATAA---TGTCTACGCCGTGA-CCGT-GAAGC
G-----TTT---GGCAAGCTTCTA--------------------------
-------------------------------------GTTGTAGTCTGGA
GAAGTGCTTTCCGCGCTGGACCGTGTATAAGTCTCTTGGAACAGAGCGTC
ATAGAGGGTGAGAATCCCGTCTTTGACACGGACTACCAGTGCTTTGTGAT
GCGCTCTCGAAGAGTCGAGTTGTTTGGGAATGCAGCTCAAAATGGGTGGT
AAATTCCATCTAAAGCTAAATATTGGCGAGAGACCGATAGCGAACAAGTA
CCGTGAGGGAAAGATGAAAAGCACTTTGGAAAGAGAGTTAAACAGTACGT
GAAATTGCTGAAAGGGAAACGCTTGAAGTCAGTCGCGTTGTTTGGAACTC
AGCCTTGCTCTT-GCATGGTGCAATTTCTGTACAACGGGCCAGCATCGAT
TTTGACCGCCGGATAAGGGTTGAAGGAATGTGGCACC---TTCGGGTGTG
TTATAGCCTTCAGTCGCATACGGCGGTTGGGATCGAGGAACGCAGCGCGC
CGCAAGGCAGGGGGTT--AGCCCACTTTCGCGCTTAGGATGCTGGCATAA
TGGCTTTAAACGACCCGTCTTGAAACACGGACCAAGGAGTCTAACATACC
TGCGAGTGTTTGGGTGGAAAACCCGAGCGCGTAATGAAAGTGAAAGTTGG
GACCTCTGTCGTGGAGGGCACCGACGCCCGGAGCCGACGTTCTCTGACGC
ATCCGCGGTTGAGC------------------------------------
--------------------------------------------------
--------------------------------------------------
--------------------------------------------------
--------------------------------------------------
--------------------------------------------------
--------------------------------------------------
--------------------------------------------------
--------------------------------------------------
--------------------------------------------------
--------------------------------------------------
--------------------------------------------------
--------------------------------------------------
--------------------------------------------------
--------------------------------------------------
--------------------------------------------------
--------------------------------------------------
--------------------------------------------------
--------------------------------------------------
--------------------------------------------------
--------------------------------------------------
--------------------------------------------------
--------------------------------------------------
---------------------?????????100?0????010?1010??1
0??????00000??1???????????????????????????????????
??0000001???10?00001?00??1?????1101000?1?????01010
01?0000?100011????1000?1???00???011101?1?11???1?00
??1?0??????????????????101??0000?10
>N_mikawai_TUMH50005
------------------------GCTGGCCTT----------CCGAGGC
A-TGTGCACGCCCTGCTC--AAT-CCACTCTACACCTGTGCACTTACTGT
GGGTTTCGGC----------GGCTTC---GCAGACCTC-AAGGTTTGCGT
G---------GCTTACCCGTG---CCTACGTTT---TTCT-ACAAACTCT
TA---AAAGTA-ACAGAAT-GTGTAT-CGCGAT-GT-----AACGCATCT
AT-ATACAACTTTCAGCAACGGATCTCTTGGCTCTCGCATCGATGAAGAA
CGCAGCGAAATGCGATAAGTAATGTGAATTGCAGAATTCAGTGAATCATC
GAATCTTTGAACGCACCTTGCGCTCCTTGGTATTCCGAGGAGCACGCCTG
TTTGAGTGTCATGAAATCATCAA-TCCATAA--GGCCTTTGC-----GGG
TTTTGT-GGGCTTGGACTT-GGAGGCTT-----GCCGGCGGT--------
-----CAGCGTCGGCTCCTCTCAAATGCATTAGCTT-GGTTCC-TTGCG-
GATCGGCTC-TCGGTGTGATAG--TTGTCTACGCCGCGA-CCGA-GAAGC
G-----TTT---GGCGAGCTTCTAA-------------------------
-------------------------------------GTTGTAGTCTGGA
GAAGTGCTTTCCGCGCTGGACCGTGTATAAGTCTCTTGGAACAGAGCGTC
ATAGAGGGTGAGAATCCCGTCTTTGACACGGACTACCAGTGCTTTGTGAT
GCGCTCTCAAAGAGTCGAGTTGTTTGGGAATGCAGCTCAAAATGGGTGGT
AAATTCCATCTAAAGCTAAATATTGGCGAGAGACCGATAGCGAACAAGTA
CCGTGAGGGAAAGATGAAAAGCACTTTGGAAAGAGAGTTAAACAGTACGT
GAAATTGCTGAAAGGGAAACGCTTGAAGTCAGTCGCGTCGTGCGGAACTC
AGCCTGGCTTTT-GCCTGGTGCACTTTCTGTACGACGGGCCAGCATCGAT
TTTGACCGCTGGAAAAGGGTTGGGGGAATGTGGCACC---TTCGGGTGTG
TTATAGCCCCTGGTCGCATACGGCGGTTGGGATCGAGGAACGCAGCGCGC
CGCAAGGCAGGGG-TT--CGCCCACTTTCGCGCTTAGGATGCTGGCATAA
TGGCTTTAAACGACCCGTCTTGAAACACGGACCAAGGAGTCTAACATACC
TGCGAGTGTTTGGGTGGAAAACCCGAGCGCGTAATGAAAGTGAAAGTTGG
GACCTCTGTCGTGGAGGGCACCGACGCCCGGAGCTGACGTTCTCTGACGC
ATCCGCGGTTGAGC------------------------------------
--------------------------------------------------
--------------------------------------------------
--------------------------------------------------
--------------------------------------------------
--------------------------------------------------
--------------------------------------------------
--------------------------------------------------
--------------------------------------------------
--------------------------------------------------
--------------------------------------------------
--------------------------------------------------
--------------------------------------------------
--------------------------------------------------
--------------------------------------------------
--------------------------------------------------
--------------------------------------------------
--------------------------------------------------
--------------------------------------------------
--------------------------------------------------
--------------------------------------------------
--------------------------------------------------
--------------------------------------------------
---------------------?????????100?0????010?1010???
1??????00001?00?000000000000010000000000000??1????
??0000001????1??0000100000?10??110100010001??01010
01?00001000011????1000?1???00???01110110?11???1?00
??1?0??????????????????101??0001?10
>N_sinensis_Cui9434
--TCT--TTG-ATACGGGGTTGCAGCTGGTCTTTATTA-----CAAAGGC
A-TGTGCTCGCTCTGTTCAAAAT-CCACTCTACACCTGTGCACTTATTGC
AAGTTTCGGTCTGTTGGAGGGGTCAG---GC--TTTCACG----AGTTTG
AACC----TTTGGGGGCCGTG---CTTGTGTTTT-ATT---ACAAACAAC
T-----CAGTA-ATAGAAT-GTAAAT-CGCGATT-------AACGCATC-
AT-ATACAACTTTTAGCAACGGATCTCTTGGCTCTCGCATCGATGAAGAA
CGCAGCGAAATGCGATAAGTAATGTGAATTGCAGAATTCAGTGAATCATC
GAATCTTTGAACGCACCTTGCGCTCCTTGGTATTCCGAGGAGCACGCCTG
TTTGAGTGTCGTGAAATTCTCAACCTTGCAG--AGTCTT-GT-------G
CTTTGTTAGGATTGGACTT-GGAGGCTT-----GCTGGTATA--------
----ACTGTGCTGGCTCCTCTCAAAACTATTAGCTT-GGTTCC-TTGCG-
GATCGGC-C-TCGGTGTGATAA--TTGTCTACGCTGTGA-CCGT-GAAGC
G-----TTT---GGCTAGCTTCTAATT-------------GTCTCGTA--
CGAGACAAAGCTCT------ATCGAC-ATCTGA----GTTGTAGTCTAGA
GAAGTGTTATCTGTGCTGGACCGTGTATAAGTCTCTTGGAATAGAGCGTC
ATAGAGGGTGAGAATCCCGTCTTTGACACGGACTACCAGTGCTTTGTGAT
GCGCTCTCAAAGAGTCGAGTTGTTTGGGAATGCAGCTCAAAATGGGTGGT
AAATTCCATCTAAAGCTAAATATTGGCGAGAGACCGATAGCGAACAAGTA
CCGTGAGGGAAAGATGAAAAGCACTTTGGAAAGAGAGTTAAACAGTACGT
GAAATTGCTAAAAGGGAAACGATTGAAGTCAGTCGCATTGTTTGGAACTC
AACCTTGCTTTT-GCTTGGTGCACTTTCTGAATGATGGGCCAGCATCAAT
TTTGACCGTTGGAAAAAGGCTGGAGGAATGTGGCACC---TTCGGGTGTG
TTATAGCCTCTGGTTGCATACGACGGTTGGGATTGAGGACCGCAGCACGC
CGCAAGGCAGGGG-TTTTTACTCACTTTCGTGCTTAGGATGCTGGCATAA
TGGCTTTAAACGACCCGTCTTGAAACACGGACCAAGGAGTCTAACATGCG
TGCGAGTGTTTGGGTGGAAAACCCGAACGCGTAATGAAAGTGAAAGTTGA
GACCTCTGTCGTGGAGGGCATCGACGCCCGGACCTGAAGTTCTCTGACGG
ATCCGCGGTAGAGCATGTATGTTGGGACCCGAAAGATGGTGAACTATGCC
TGAATAGGGTGAAGCCAGAGGAAACTCTGGTTCTTC-CGGATGCTGTTCC
GCAAACTGACAAAGGATGTATATCGTCACCTACAGAAGTGCGTGGAAACG
GGCAAGGATTTCAGTCTATCGCACGCAGTCAAGCATAACACGATCACGAA
TGGTTTGAAGTACTCGTTGGCTACAGGCAACTGGGGCGACCAGAAGAAGT
CCATGTCAGCGAAGGCCGGTGTCTCACAGGTGTTGAACCGATACACCTAT
GCCTCCACTCTTTCCCATCTACGTCGCTGCAACACCCCTCTCGGACGAGA
AGGCAAGATTGCGAAGCCCCGTCAATTGCACAACACTCACTGGGGGATGG
TGTGTCCTGCTGAGACACCGGAAGGACAGGCTTGTGGTCTTGTCAAGAAT
CTATCGCTGATGTCTTGCATCTCTGTTGGTTCGCCGTCCGCTCCCGCCGT
CGAATTTTTAGAGGAGTGGGGGCTAGAGTCTCTTGAAGAAAACGCACACG
CGTCAAGCTCTATAACCACGAAAGTCTTCGTCAACGGCGTGTGGATGGGT
GTTCACCGCGACCCTGCGAACCTTGCACAGACTCTCAGAATGCTYCGGCG
GAAGCAGGATATTCACCTGGAAGCTTCCATAGTTGCAGACATCCGAGAGC
GCGAGGTCCGTCTGTACACTGACGCCGGACGTGTTTGCCGCCCCCTCTTC
ATCGTCGAGAATCAGCAGCTCCTTGTGCAGAAAAAACACATCGAGAAACT
GGTGCACGGCAAGGACGATTCGAATGCTACTTACAACTGGGACAACCTGA
TCAAGGAGGGCGTTATAGAGCTTCTGGATGCCGAAGAAGAGGAGACAGTG
ATGATCTGCATGACGCCCGAGGATCTGGAGAATTCTCGATTGCAGGCGGC
CGGTATTGATACGCAAGCGGATGAAGAGAACAACGATCCGTCGGCTACCC
TCAAAGCACCTACCTACGCGCATACATGGACACACTGTGAGATTCACCCC
AGTATGATCTTGGGTGTTTGTGCGAGCATCATTCCGTTCCCGGATCACAA
TCAAGTAAGTAATTACGACGCATTTTTTTCGTATCGT-CGATT-----GA
GCCTGATGTATCATCGTTCAG?101000000000001??01000010000
000000000001?00?00?1?00000000000?10000000000000??1
000000001??00010001??00??1?????110100000?1???11000
01?0001??10001????100010??000???01111110?11???1?00
??1?01??100000??10???10101??0001000
>N_sinensis_Dai11921
--TCT--TTG-ATACGGGGTTGCAGCTGGTCTTTATTA-----CAAAGGC
A-TGTGCTCGCTCTGTTCAAAAT-CCACTCTACACCTGTGCACTTATTGC
AAGTTTCGGTCTGTTGGAGGGGTCAG---GC--TTTCACG----AGTTTG
AACC----TTTGGGGGCCGTG---CTTGTGTTTT-ATT---ACAAACAAC
T-----CAGTA-ATAGAAT-GTAAAT-CGCGATT-------AACGCATC-
AT-ATACAACTTTTAGCAACGGATCTCTTGGCTCTCGCATCGATGAAGAA
CGCAGCGAAATGCGATAAGTAATGTGAATTGCAGAATTCAGTGAATCATC
GAATCTTTGAACGCACCTTGCGCTCCTTGGTATTCCGAGGAGCACGCCTG
TTTGAGTGTCGTGAAATTCTCAACCTTGCAG--AGTCTT-GT-------G
CTTTGTTAGGATTGGACTT-GGAGGCTT-----GCTGGTATA--------
----ACTGTGCCGGCTCCTCTCAAAACTATTAGCTT-GGTTCC-TTGCG-
GATCGGC-C-TCGGTGTGATAA--TTGTCTACGCTGTGA-CCGT-GAAGC
G-----TTT---GGCTAGCTTCTAATT-------------GTCTCGTA--
CGAGACAAAGCTCT------ATCGAC-ATCTGA----GTTGTAGTCTAGA
GAAGTGTTATCTGTGCTGGACCGTGTATAAGTCTCTTGGAATAGAGCGTC
ATAGAGGGTGAGAATCCCGTCTTTGACACGGACTACCAGTGCTTTGTGAT
GCGCTCTCAAAGAGTCGAGTTGTTTGGGAATGCAGCTCAAAATGGGTGGT
AAATTCCATCTAAAGCTAAATATTGGCGAGAGACCGATAGCGAACAAGTA
CCGTGAGGGAAAGATGAAAAGCACTTTGGAAAGAGAGTTAAACAGTACGT
GAAATTGCTAAAAGGGAAACGATTGAAGTCAGTCGCATTGTTTGGAACTC
AACCTTGCTTTT-GCTTGGTGCACTTTCTGAATGATGGGCCAGCATCAAT
TTTGACCGTTGGAAAAAGGCTGGAGGAATGTGGCACC---TTCGGGTGTG
TTATAGCCTCTGGTTGCATACGACGGTTGGGATTGAGGACCGCAGCACGC
CGCAAGGCAGGGG-TTTTTACTCACTTTCGTGCTTAGGATGCTGGCATAA
TGGCTTTAAACGACCCGTCTTGAAACACGGACCAAGGAGTCTAACATGCG
TGCGAGTGTTTGGGTGGAAAACCCGAACGCGTAATGAAAGTGAAAGTTGA
GACCTCTGTCGTGGAGGGCATCGACGCCCGGACCTGAAGTTCTCTGACGG
ATCCGCGGTAGAGCATGTATGTTGGGACCCGAAAGATGGTGAACTATGCC
TGAATAGGGTGAAGCCAGAGGAAACTCTGGTTCTTC-CGGATGCTGTTCC
GCAAACTGACAAAGGATGTATATCGTCACCTACAGAAGTGCGTGGAAACG
GGCAAGGATTTCAGTCTATCGCACGCAGTCAAGCATAACACGATCACGAA
TGGTTTGAAGTACTCGTTGGCTACAGGCAACTGGGGCGACCAGAAGAAGT
CCATGTCAGCGAAGGCCGGTGTCTCACAGGTGTTGAACCGATACACCTAT
GCCTCCACTCTTTCCCATCTACGTCGCTGCAACACCCCTCTCGGACGAGA
AGGCAAGATTGCGAAGCCCCGTCAATTGCACAACACTCACTGGGGGATGG
TGTGTCCTGCTGAGACACCGGAAGGACAGGCTTGTGGTCTTGTCAAGAAT
CTATCGCTGATGTCTTGCATCTCTGTTGGTTCGCCGTCCGCTCCCGCCGT
CGAATTTTTAGAGGAGTGGGGGCTAGAGTCTCTTGAAGAAAACGCACACG
CGTCAAGCTCTATAACCACGAAAGTCTTCGTCAACGGCGTGTGGATGGGT
GTTCACCGCGACCCTGCGAACCTTGCACAGACTCTCAGAATGCTCCGGCG
GAAGCAGGATATTCACCTGGAAGCTTCCATAGTTGCAGACATCCGAGAGC
GCGAGGTCCGTCTGTACACTGACGCCGGACGTGTTTGCCGCCCCCTCTTC
ATCGTCGAGAATCAGCAGCTCCTTGTGCAGAAAAAACACATCGAGAAACT
GGTGCACGGCAAGGACGATTCGAATGCTACTTACAACTGGGACAACCTGA
TCAAGGAGGGCGTTATAGAGCTTCTGGATGCCGAAGAAGAGGAGACAGTG
ATGATCTGCATGACGCCCGAGGATCTGGAGAATTCTCGATTGCAGGCGGC
CGGTATTGATACGCAAGCGGATGAAGAGAACAACGATCCGTCGGCTACCC
TCAAAGCACCTACCTACGCGCATACATGGACACACTGTGAGATTCACCCC
AGTATGATCTTGGGTGTTTGTGCGAGCATCATTCCGTTCCCGGATCACAA
TCAAGTAAGTAATTACGACGCATTTTTTCCGTATCGT-CGATT-----GA
GCCTGATGTATCATCGTTCAG?101000000000001??01000010000
000000000001?00?00?1?00000000000?10000000000000??1
000000001??00010001??00??1?????110100000?1???11000
01?0001??10001????100010??000???01111110?11???1?00
??1?01??100000??10???10101??0001000
>P_badius_WD2341
--TTC---TG-AAA-GGGGTTGTAGCTGGCTTTT-----------CCAGC
A-TGTGCTCGCCCTGTTC--AAT-CCACTCTACACCTGTGCACCAACTGT
AGGCTTTTGGTGGGCTTGCTTTCCTT---GTCCTTTA----CCGGGCGTT
G-AGGGCTTGTTAACCTTGG----CTTGCGTTTTCAT----ACAAACCCT
GTAA-AAAGTAAAAAGAAT-GTGTAT-TGCGAT-AT-----AACGCATTT
ATAATACAACTTTCAGCAACGGATCTCTTGGCTCTCGCATCGATGAAGAA
CGCAGCGAAATGCGATAAGTAATGTGAATTGCAGAATTCAGTGAATCATC
GAATCTTTGAACGCACCTTGCGCTCCTTGGTATTCCGAGGAGCACGCCTG
TTTGAGTGTCGTGAAATTCTCAACCT-ACAA--GGCTTTTGT--------
-TTTGT-AGGCTTGGACTT-GGAGGCGT----TGCCGATGTTTT------
--TATTTACGTTGGCTCCTCTCAAATGCATTAGCTA-GCGTCCTTTGCG-
GATCAGCTTTTCGGTGTGATAA--TTGTCTACGCCGTAG-TTGT-GAAGC
G---TTTTT---GACCAGCTTCTAA-------------------------
-------------------------------------GTTGTAGTCTGGA
GAAGTGCTTTCCGCGCTGGACCGTGTATAAGTCTCTTGGAACAGAGCGTC
ATAGAGGGTGAGAATCCCGTCTTTGACACGGACTGCCAGTGCTTTGTGAT
GCGCTCTCGAAGAGTCGAGTTGTTTGGGAATGCAGCTCAAAATGGGTGGT
AAATTCCATCTAAAGCTAAATATTGGCGAGAGACCGATAGCGAACAAGTA
CCGTGAGGGAAAGATGAAAAGCACTTTGGAAAGAGAGTTAAACAGTACGT
GAAATTGCTGAAAGGGAAACGCTTGAAGTCAGTCGCGTCGTTTGGAACTC
AGCCTTGCTTTTTGCTTGGTGCACTTTCTGAACGACGGGCCAGCATCGAT
TTTGACCGTCGGAAAAGGATTGGAGGAATGTGGCACC---TTCGGGTGTG
TTATAGCCTTCAGTCACATACGGCGGTTGGGATCGAGGAACGCAGCGCGC
CGTAAGGCAGGGG-TT--CGCCCACTTTCGCGCTTAGGATGCTGGCGTAA
TGGCTTTAAACGACCCGTCTTGAAACACGGACCAAGGAGTCTAACATGCC
TGCGAGTGTTTGGGTGGAAAACCCGAGCGCGTAATGAAAGTGAAAGTTGA
GACCTCTGTCGTGGAGGGCATCGACGCCCGGACCTGACGTTCTCTGAGGG
ATCCGCGGTAGAGCATGTATGTTGGGACCCGAAAGATGGTGAACTATGCC
TGAATAGGGTGAAGCCAGAGGAAACTCTGGTTTTTC-CGCATGCTATTCC
GCAAACTGACCAAAGATGTGTATCGCTACCTGCAGAAGTGTGTAGAGACG
CACAAGGAATTCCAGCTGTCTCTTGCAGTCAAGCACACCACCATCACAAA
CGGTTTGAAATACTCGCTGGCTACAGGGAACTGGGGAGACCAGAAGAAGT
CAATGTCGGCGAAGGCCGGTGTGTCACAAGTGTTGAACCGATACACATAC
GCGTCTACTCTTTCCCACTTGCGGCGGTGCAACACCCCTCTTGGTCGAGA
AGGGAAGATCGCGAAGCCTCGTCAATTGCACAACACCCACTGGGGCATGG
TTTGTCCTGCCGAAACGCCTGAAGGACAGGCTTGTGGTCTCGTCAAAAAC
CTGTCACTCATGTCCTGCATCTCGGTCGGTACGCTTTCCGCACCTGTCAT
CGACTTCTTGGAAGAGTGGGGTTTGGAGTCGTTGGAAGAGAACGCGCACG
CGTCTACGCCT---TGCACGAAGGTGTTTGTCAACGGCGTATGGATGGGC
GTTCATCGCGACCCGGTTAGTCTGGTCAGGACGCTGAGGAAGCTTCGTCG
AAAGGACGACATTAACTGCGAAGTCTCAGTTGTCCGTGATATTCGAGAAC
GAGAACTTCGTTTGTACACCGACGCTGGTCGCGTCTGTCGTCCCCTATTC
ATCGTGGAGAACCAACAGCTACTGATTAGGAAGACTCACATTGAGAAGTT
GGCGCACAGGAAGGAAGATGCAAC---AAAGTATGTATGGGACGACCTGA
TCAAAGAGGGTGTCATTGAGCTTCTGGATGCCGAAGAGGAAGAAACCGTT
ATGATCTGCATGACCCCCGAGGATTTGGAGAACTCTAGGCTTCAG-----
--------------------------------------------------
--------------------------------------------------
--------------------------------------------------
--------GCAAGTGTCAATGG-CAAAGCTGTCTGTC---TAT-----GC
TCTTAACGTATCTTCATATAG??1100100000?1?????10?1010000
000000000001?00?00000000000?1?00000000000001000000
00000001???0000001???0000000001010100010001??00001
01?0000???1?11???100000010000?0?01010010?11?100?00
??1?0??????????????????001??0001?10
>P_dictyopus_DS1285
--TTT-TTTGCAAGTGGGGTTGCAGCTGGCCTTTTCTTTCCAG-AAGGGC
A-TGTGCTCGCCTTGCTTCAAAT-CCACTCTGCACCTGTGCACTTGCTGT
GAGCACCCAAT------GGAAGTC----CGCC-TCC-AGCGCTCTGGCGT
TGGC-AGGAG-TTCGTCCGGGAG-CTCATGTATTCAC----ACAAACACT
TTGT-ATAGTCGACAGAATGGTGTATTTGC--TCAT-----AACGCATCT
AT-ATACAACTTTCAGCAACGGATCTCTTGGCTCTCGCATCGATGAAGAA
CGCAGCGAAATGCGATAAGTAATGTGAATTGCAGAATTCAGTGAATCATC
GAATCTTTGAACGCACCTTGCGCTCCTTGGTATTCCGAGGAGCACGCCTG
TTTGAGTGTCGTGAATCTCTCACTCT-ACAAAAAGCCTTTGT-----GCT
TCTTGTAAGATGTGGACTT-GGAGGCTT-----GTTGAGCATATGT---C
ATACATGCGCTCAGCTCCTCTTAAATGCATTAGCTT-GGTTCC-TCGTG-
GATCAGCTC-TCGGTGTGATAA--CTGTCTACGCCGTGG-CTGTTGAAGC
AACTTTT-T--GGACCGGCTTCTAACAGTTTGAAAC---TGGGTGTAA--
CAAGCCCTTTTTCTGTTACCATTGACAATCTGACCTCGTTGTAGTCTGGA
GAAGTGTTTTCCGCGCTGGACCGTGTACAAGTCTCTTGGAATAGAGCGTC
ATAGAGGGTGAGAATCCCGTCTTTGACACGGACTGCCAGTGCTTTGTGAT
GCGCTCTCAAAGAGTCGAGTTGTTTGGGAATGCAGCTCAAAATGGGTGGT
AAATTCCATCTAAAGCTAAATATTGGCGAGAGACCGATAGCGAACAAGTA
CCGTGAGGGAAAGATGAAAAGCACTTTGGAAAGAGAGTTAAACAGTACGT
GAAATTGCTGAAAGGGAAACGCTTGAAGTCAGTCGCGTTGTTCAGAACTC
AGCCTTGCTTTC-GCTTGGTGCACTTTCTGGACGACGGGCCAGCATCAAT
TTTGACCGTTGGACAAAGGCTGGGGGAATGTGGCACC---TCCGGGTGTG
TTATAGCCCTTGGTCGCATACAACGGTTGGGATTGAGGACCGCAGCGCGC
CGCAAGGCAGGGAACT-TGTTCCACTTTCGCGCTTAGGATGCTGGCGTAA
TGGCTTTAAACGACCCGTCTTGAAACACGGACCAAGGAGTCTAACATGCC
TGCGAGTGTTTGGGTGGTAAACCCGAGCGCGCAATGAAAGTGAAAGTTGA
GACCTCTGTCGTGGAGGGCATCGACGCCCGGACCTGACGTTCTCTGACGG
CTCCGCGGTAGAGCATGTATGTTGGGACCCGAAAGATGGTGAACTATGCC
TGAATAGGGTGAAGCCAGAGGAAACTCTGGTTRSTCRCGCA---TGTTCC
GTAAAGTCACCAAAGATGTGTCCCGCCACCTACAAAAGTGTATAGAGACG
CAGAAGGAATTCAAGCTGGACCTTGCAGTGAGGAAGGCCACCATCACGAA
CGGCCTCAAGTACTCGCTGGCAACTGGGAATTGGGGAGACCAAAAGAAGT
CAATGTCCGCGAAGGCCGGTGTGTCGCAGGTGTTGAACCGCTACACATAT
GCATCTACCCTCTCCCATTTGCGTCGGTGTAACACTCCTCTTGGTCGAGA
AGGGAAGATTGCGAAGCCTCGCCAGCTACACAACTCCCATTGGGGTATGG
TCTGTCCTGCCGAAACGCCGGAAGGACAGGCCTGTGGTCTCGTCAAGAAT
TTGTCTCTCATGTCCTGCATCTCGGTYGGTACGCTTTCCGCACCCGTGAT
CGACTTTTTGGAAGAGTGGGGTTTGGAGTCTTTGGAGGAGAACGCGCACT
CGTCTACACCC---TGCACGAAAGTGTTCGTGAATGGTGTRTGGATGGGY
GTTCACCGCGACCCGGTTAGTCTGGTGAGGACGCTGAGGAAGCTTCGCCG
AAAGGACGACATCAATTGTGAGGTCTCCGTTGTTCGTGATATTCGAGARC
GGGAACTTCGCTTGTATACCGATGCCGGTCGTGTCTGCCGTCCCCTGTTC
ATCGTGGAGAATCAACAGCTTCTTGTGCAGAAGACTCACATCGAGAACCT
ACTGCGCGGGAAGGACAATCCAACGTTCGAGTATAACTGGGATAACTTGA
TCAAAGAGGGCGTCATTGAGCTATTGGATGCTGAGGAAGAAGAGACTGTT
CTGATTTGCATGACTCCCGAGGACCTGGAGAATTCGCGACTCCAGGCGGC
TGGCGTCGACCCCCATACGTCCGAAGACGTTGACGATCTCTCCGCTCGTA
TCAAAGCGCCGACATACACGCATACATGGACGCATTGCGAGATTCATCCC
AGTATGATCTTAGGTGTTKGCGCGAGTATCATCCCATTCCCAGATCACAA
CCAGGTGAGTACCTATATATT--ACATCCGATCGACT-GAGAC-----TG
CTTTGACATAT-ATTGTTTAG10000000000000000011000010000
01?0?000100000000000100010000000000000000000000100
000100000010000001???0000000001000001?00001??01001
00000001000001????1000000000000101110110?100000010
?10?0001100000000000000101??0000100
>P_dictyopus_DS1286
---TT-TTTGCAAGTGGGGTTGCAGCTGGCCTTTTCTTTCCAG-AAGGGC
A-TGTGCTCGCCTTGCTTCAAAT-CCACTCTGCACCTGTGCACTTGCTGT
GAGCACCCAAT------GGAAGTC----CGCC-TCC-AGCGCTCTGGCGT
TGGC-AGGAG-TTCGTCCGGGAG-CTCATGTATTCAC----ACAAACACT
TTGT-ATAGTCGACAGAATGGTGTATTTGC--TCAT-----AACGCATCT
GT-ATACAACTTTCAGCAACGGATCTCTTGGCTCTCGCATCGATGAAGAA
CGCAGCGAAATGCGATAAGTAATGTGAATTGCAGAATTCAGTGAATCATC
GAATCTTTGAACGCACCTTGCGCTCCTTGGTATTCCGAGGAGCACGCCTG
TTTGAGTGTCGTGAATCTCTCACTCT-ACAAAAAGCCTTTGT-----GCT
TCTTGTAAGATGTGGACTT-GGAGGCTT-----GTTGAGCATATGT---C
ATACATGCGCTCAGCTCCTCTTAAATGCATTAGCTT-GGTTCC-CCGTG-
GATCAGCTC-TCGGTGTGATAA--CTGTCTACGCCGTGG-CTGTTGAAGC
AAC-TTT-T--GGACCGGCTTCTAACAGTTTGAAAC---TGGGTGTAA--
CAAGCCCTTTTTCTGTTACCATTGACAATCTGACCTCGTTGTAGTCTGGA
GAAGTGTTTTCCGCGCTGGACCGTGTACAAGTCTCTTGGAATAGAGCGTC
ATAGAGGGTGAGAATCCCGTCTTTGACACGGACTGCCAGTGCTTTGTGAT
GCGCTCTCAAAGAGTCGAGTTGTTTGGGAATGCAGCTCAAAATGGGTGGT
AAATTCCATCTAAAGCTAAATATTGGCGAGAGACCGATAGCGAACAAGTA
CCGTGAGGGAAAGATGAAAAGCACTTTGGAAAGAGAGTTAAACAGTACGT
GAAATTGCTGAAAGGGAAACGCTTGAAGTCAGTCGCGTTGTTCAGAACTC
AGCCTTGCTTTC-GCTTGGTGCACTTTCTGGACGACGGGCCAGCATCAAT
TTTGACCGTTGGACAAAGGCTGGGGGAATGTGGCACC---TCCGGGTGTG
TTATAGCCCTTGGTCGCATACAACGGTTGGGATTGAGGACCGCAGCGCGC
CGCAAGGCAGGGAACT-TGTTCCACTTTCGCGCTTAGGATGCTGGCGTAA
TGGCTTTAAACGACCCGTCTTGAAACACGGACCAAGGAGTCTAACATGCC
TGCGAGTGTTTGGGTGGTAAACCCGAGCGCGCAATGAAAGTGAAAGTTGA
GACCTCTGTCGTGGAGGGCATCGACGCCCGGACCTGACGTTCTCTGACGG
CTCCGCGGTAGAGCATGTATGTTGGGACCCGAAAGATGGTGAACTATGCC
TGAATAGGGTGAAGCCAGAGGAAACTCTGGTTKSWCTCGYATGCTGTTCC
GTAAAGTCACCAAAGATGTGTCCCGCCACCTACAAAAGTGTATAGAGACG
CAGAAGGAATTCAAGCTGGACCTTGCAGTGAGGAAGGCCACCATCACGAA
CGGCCTCAAGTACTCGCTGGCAACCGGGAATTGGGGAGACCAAAAGAAGT
CAATGTCCGCGAAGGCCGGTGTGTCGCAGGTGTTGAACCGCTACACATAT
GCATCTACCCTCTCCCATTTGCGTCGGTGTAACACTCCTCTTGGTCGAGA
AGGGAAGATTGCGAAGCCTCGCCAGCTACACAACTCCCATTGGGGTATGG
TCTGTCCTGCCGAAACGCCGGAAGGACAGGCCTGTGGTCTCGTCAAGAAT
TTGTCTCTCATGTCCTGCATCTCGGTTGGTACGCTTTCCGCACCCGTGAT
CGACTTTTTGGAAGAGTGGGGKTTGGAGTCTTTGGAGGAGAACGCGCACT
CGTCTACACCC---TGCACGAAAGTSTTCGTGAATGGTGTGTGGATGGGC
GTTCACCGCGACCCGGTTAGTCTGGTGAGGACGCTGAGGAAGCTTCGCCG
AAAGGACGACATCAATTGTGAGGTCTCCGTTGTTCGTGATATCCGAGAGC
GGGAACTTCGCTTGTATACCGATGCCGGTCGTGTCTGCCGTCCCCTGTTC
ATCGTGGAGAATCAACAGCTTCTTGTGCAGAAGACTCACATCGAAAACCT
ACTGCGCGGGAAGGACAATCCAACGTTCGAGTAYAACTGGGATAACTTGA
TCAAAGAGGGCGTCATTGAGCTATTGGATGCTGAGGAAGAAGAGACTGTT
CTGATTTGCATGACTCCCGAGGACTTGGAGAATTCGCGACTCCAGGCGGC
TGGCGTCGACCCCCATACRTCCGAAGACGTTGATGATATCTCCGCTCGTA
TCAAAGCGCCGACATACACGCATACATGGACGCATTGCGAGATTCATCCC
AGTATGATCTTAGGTGTTTGCGCGAGTATCATCCCATTCCCAGATCACAA
CCAGGTGAGTACATATATATTA-ACATCCGATCGACT-GAAAC-----TG
CTTTGACATAT-ATTGTTTAG10000000000000000011000010000
01?0?000100000000000100010000000000000000000000100
000100000010000001???0000000001000001?00001??01001
00000001000001????1000000000000101110110?100000110
?10?0001100000000000000101??0000100
>P_dictyopus_FB351
--TTT-TTTGCAAGTGGGGTTGCAGCTGGCCTTTTCTTTCCAG-AAGGGC
A-TGTGCTCGCCTTGCTTCAAAT-CCACTCTGCACCTGTGCACTTGCTGT
GAGCACCCAAT------GGAAGTC----CGCC-TCC-AGCGCTCTGGCGT
TGGC-AGGAG-TTCGTCCGGGAG-CTCATGTATTCAC----ACAAACACT
TTGT-ATAGTCGACAGAATGGTGTATTTGC--TCAT-----AACGCATCT
AT-ATACAACTTTCAGCAACGGATCTCTTGGCTCTCGCATCGATGAAGAA
CGCAGCGAAATGCGATAAGTAATGTGAATTGCAGAATTCAGTGAATCATC
GAATCTTTGAACGCACCTTGCGCTCCTTGGTATTCCGAGGAGCACGCCTG
TTTGAGTGTCGTGAATCTCTCACTCT-ACAAAAAGCCTTTGT-----GCT
TCTTGTAAGATGTGGACTT-GGAGGCTT-----GTTGAGCATATGT---C
ATACATGCGCTCAGCTCCTCTTAAATGCATTAGCTT-GGTTCC-TCGTG-
GATCAGCTC-TCGGTGTGATAA--CTGTCTACGCCGTGG-CTGTTGAAGC
AACTTTT-T--GGACCGGCTTCTAACAGTTTGAAAC---TGGGTGTAA--
CAAGCCCTTTTTCTGTTACCATTGACAATCTGACCTCGTTGTAGTCTGGA
GAAGTGTTTTCCGCGCTGGACCGTGTACAAGTCTCTTGGAATAGAGCGTC
ATAGAGGGTGAGAATCCCGTCTTTGACACGGACTGCCAGTGCTTTGTGAT
GCGCTCTCAAAGAGTCGAGTTGTTTGGGAATGCAGCTCAAAATGGGTGGT
AAATTCCATCTAAAGCTAAATATTGGCGAGAGACCGATAGCGAACAAGTA
CCGTGAGGGAAAGATGAAAAGCACTTTGGAAAGAGAGTTAAACAGTACGT
GAAATTGCTGAAAGGGAAACGCTTGAAGTCAGTCGCGTTGTTCAGAACTC
AGCCTTGCTTTC-GCTTGGTGCACTTTCTGGACGACGGGCCAGCATCAAT
TTTGACCGTTGGACAAAGGCTGGGGGAATGTGGCACC---TCCGGGTGTG
TTATAGCCCTTGGTCGCATACAACGGTTGGGATTGAGGACCGCAGCGCGC
CGCAAGGCAGGGAACT-TGTTCCACTTTCGCGCTTAGGATGCTGGCGTAA
TGGCTTTAAACGACCCGTCTTGAAACACGGACCAAGGAGTCTAACATGCC
TGCGAGTGTTTGGGTGGTAAACCCGAGCGCGCAATGAAAGTGAAAGTTGA
GACCTCTGTCGTGGAGGGCATCGACGCCCGGACCTGACGTTCTCTGACGG
CTCCGCGGTAGAGCATGTATGTTGGGACCCGAAAGATGGTGAACTATGCC
TGAATAGGGTGAAGCCAGAGGAAACTCTGGTTKGTTCCGCATGCTGTTCC
GTAAAGTCACCAAAGATGTGTCCCGCCACCTACAAAAGTGTATAGAGACG
CAGAAGGAATTCAAGCTGGACCTTGCAGTGAGGAAGGCCACCATCACGAA
CGGCCTCAAGTACTCGCTGGCAACCGGGAATTGGGGAGGCCAAAAGAAGT
CAATGTCCGCGAAGGCCGGTGTGTCGCAGGTGTTGAACCGCTACACATAT
GCATCTACCCTCTCCCATTTGCGTCGGTGTAACACTCCTCTTGGTCGAGA
AGGGAAGATTGCGAAGCCTCGCCAGCTACACAACTCCCATTGGGGTATGG
TCTGTCCTGCCGAAACGCCGGAAGGACAGGCCTGTGGTCTCGTCAAGAAT
TTGTCTCTCATGTCCTGCATCTCGGTTGGTACGCTTTCCGCACCCGTGAT
CGACTTTTTGGAAGAGTGGGGTTTGGAGTCTTTGGAGGAGAACGCGCACT
CGTCTACACCC---TGCACGAAAGTGTTCGTGAATGGTGTGTGGATGGGC
GTTCACCGCGACCCGGTTAGTCTGGTGAGGACGCTGAGGAAGCTTCGCCG
AAAGGACGACATCAACTGTGAGGTCTCCGTTGTTCGTGATATCCGAGAAC
GGGAACTTCGCTTGTATACCGATGCCGGTCGTGTCTGCCGTCCCCTGTTC
ATCGTGGAGAATCAACAGCTTCTTGTGCAGAAGACTCACATCGAGAACCT
ACTGCGCGGGAAGGACAATCCAACGTTCGAGTATAACTGGGATAACTTGA
TCAAAGAGGGCGTCATTGAGCTATTGGATGCTGAGGAAGAAGAGACTGTT
CTGATTTGCATGACTCCCGAGGACTTGGAGAATTCGCGACTCCAGGCGGC
TGGCGTCGACCCCCATACGTCCGAAGACGTTGACGATATCTCCGCTCGTA
TCAAAGCGCCGACATACACGCATACATGGACGCATTGCGAGATTCATCCC
AGTATGATCTTAGGTGTTTGCGCGAGTATCATCCCATTCCCAGATCACAA
CCAGGTGAGTACCTATATATT--ACATCCGATCGACT-GAGAC-----TG
CTTTGACATAT-ATTGTTTAG10000000000000000011000010000
01?0?000100000000000100010000000000000000000000100
000100000010000001???0000000001000001?00001??01001
00000001000001????1000000000000101110110?100000010
?10?0001100000000000000101??0000100
>P_dictyopus_G97
TTTTCATTTG-AAGGGGGGTTGCAGCTGGCCTC------------CGGGC
A-TGTGCTCGCCTCACTTCAAAT-CCACTCTGCACCTGTGCACTTGCTGT
GGA-GCACCTT------GGACGTC----CA-CCTCC-AGCGCTCTGGTGC
TGGTAAGGGG-TTCGGCCGGGAG-CCCATGTCTT-ACCC--ACAAACTCT
T-GT-TTAGTAAACAGAATGGTGTATTTGC--TCAT-----AACGCATTT
AT-ATACAACTTTCAGCAACGGATCTCTTGGCTCTCGCATCGATGAAGAA
CGCAGCGAAATGCGATAAGTAATGTGAATTGCAGAATTCAGTGAATCATC
GAATCTTTGAACGCACCTTGCGCTCCTTGGTATTCCGAGGAGCACACCTG
TTTGAGTGTCGTGAATCTCTCACTCT-ACAAG-ATCCTTTGT------GG
TCTTGTGAGATGTGGACTT-GGAGGCTT---TTGTTGAACGT--------
----GCTCGTTCAGCTCCTCTCAAATGCATTAGCTT-GGTTCC-TCGCG-
GATCAGCTC-TCGGTGTGATAAA-CTGTCTACGCCGTGG-CTGTTGAAGC
AACTTTT-T--GGATCAGCTTCTAACCGTTTGAAAC---TGGGTGTAA--
ACAGCCCTTTTTCTGTT--CATTGACAATCTGACCTCGTTGTAGTCTGGA
GAAGTGCTTTCCGCGCTGGACCGTGTACAAGTCTCTTGGAATAGAGCGTC
ATAGAGGGTGAGAATCCCGTCTTTGACACGGACTGCCAGTGCTATGTGAT
GCGCTCTCAAAGAGTCGAGTTGTTTGGGAATGCAGCTCAAAATGGGTGGT
AAATTCCATCTAAAGCTAAATATTGGCGAGAGACCGATAGCGAACAAGTA
CCGTGAGGGAAAGATGAAAAGCACTTTGGAAAGAGAGTTAAACAGTACGT
GAAATTGCTGAAAGGGAAACGCTTGAAGTCAGTCGCGTTGTTCAGAACTC
AGCCTTGCTTTT-GCTTGGTGCACTTTCTGAATGACGGGCCAGCATCGAT
TTTGACCGTTGGACAAGGGCTGGGGGAATGTGGCACC---TCCGGGTGTG
TTATAGCCCCTGGTCGCATACGGCGGTTGGGATTGAGGAACGCAGCGCGC
CGC-AGGCAGGGAACT-TGTTCCACTTTCGCGCTTAGGATGCTGGCGTAA
TGGCTTTAAACGACCCGTCTTGAAACACGGACCAAGGAGTCTAACATGCC
TGCGAGTGTTTGGGTGGTAAACCCGAGCGCGTAATGAAAGTGAAAGTTGA
GACCTCTGTCGTGGAGGGCATCGACGCCCGGACCTGACGTTCTCTGACGG
CTCCGCGGTAGAGCATGTATGTTGGGACCCGAAAGATGGTGAACTATGCC
TGAATAGGGTGAAGCCAGAGGAAACTCTGGT-------------------
--------------------------------------------------
--------------------------------------------------
--------------------------------------------------
--------------------------------------------------
--------------------------------------------------
--------------------------------------------------
--------------------------------------------------
--------------------------------------------------
--------------------------------------------------
--------------------------------------------------
--------------------------------------------------
--------------------------------------------------
--------------------------------------------------
--------------------------------------------------
--------------------------------------------------
--------------------------------------------------
--------------------------------------------------
--------------------------------------------------
--------------------------------------------------
--------------------------------------------------
--------------------------------------------------
---------------------00010000???1???????1000011000
01?0?000100000001000000010000000000000000000000000
00010000001000100001?0010000001000001?00001??01001
0010000?100001??10000010??000???011101001100000010
?10?000110000000000?100101??0010100
>P_dictyopus_GAS272
--TTT-TTTGCAAGTGGGGTTGCAGCTGGCCTTTTCCACAAAGAAGGGGC
A-TGTGCTCGCTTTGCTTCAAAT-CCACTCTGCACCTGTGCACTTGCTGT
GAGCACCCAAT------GGAAGTC----CGCCCTCC-AGCGCTCTGGCGT
TGGC-AGGAG-TTCGTCCGGGAG-CTCACGTCTTCAC----ACAAACACT
TTGT-ATAGTCAACAGAATGGTGTATTTGC--TTAT-----AACRCATCT
AT-ATACAACTTTCAGCAACGGATCTCTTGGCTCTCGCATCGATGAAGAA
CGCAGCGAAATGCGATAAGTAATGTGAATTGCAGAATTCAGTGAATCATC
GAATCTTTGAACGCACCTTGCGCTCCTTGGTATTCCGAGGAGCACGCCTG
TTTGAGTGTCGTGAATCTCTCACTCT-ACAAAAAGCCTTTGT-----GCT
TCTTGTAAGACGTGGACTT-GGAGGCTT-----GTTGAGCATAT------
----ATATGCTCAGCTCCTCTTAAATGCATTAGCTT-GGTTCC-TCGTG-
GATCAGCTC-TCGGTGTGATAAA-CTGTCTACGCCGTGG-CTGTTGAAGC
AACTTTT-T--GGACCGGCTTCTAACTGTTTGAAAC---TGGGTGTAA--
CAAACCCTTTTTCTG-TACCATTGACAATCTGACCTCGTTGTAGTCTGGA
GAAGTGTTTTCCGCGCTGGACCGTGTACAAGTCTCTTGGAATAGAGCGTC
ATAGAGGGTGAGAATCCCGTCTTTGACACGGACTGCCAGTGCTCTGTGAT
GCGCTCTCAAAGAGTCGAGTTGTTTGGGAATGCAGCTCAAAATGGGTGGT
AAATTCCATCTAAAGCTAAATATTGGCGAGAGACCGATAGCGAACAAGTA
CCGTGAGGGAAAGATGAAAAGCACTTTGGAAAGAGAGTTAAACAGTACGT
GAAATTGCTGAAAGGGAAACGCTTGAAGTCAGTCGCGTTGTTCAGAACTC
AGCCTTGCTTTC-GCTTGGTGCACTTTCTGGATGACGGGCCAGCATCAAT
TTTGACCGTTGGACAAAGGCTGGGGGAATGTGGCACC---TCCGGGTGTG
TTATAGCCCTCGGTCGCATACAACGGTTGGGATTGAGGACCGCAGCGCGC
CGCAAGGCAGGGAACT-TGTTCCACTTTCGCGCTTAGGATGCTGGCGTAA
TGGCTTTAAACGACCCGTCTTGAAACACGGACCAAGGAGTCTAACATGCC
TGCGAGTGTTTGGGTGGCAAACCCGAGCGCGTAATGAAAGTGAAAGTTGA
GACCTCTGTCGTGGAGGGCATCGACGCCCGGACCTGACGTTCTCTGACGG
CTCCGCGGTAGAGCATGTATGTTGGGACCCGAAAGATGGTGAACTATGCC
TGAATAGGGTGAAGCCAGAGGAAACTCTGGTGAACTTAGCA-ACTGTCCC
GTAA-GTCACAAAAGACG-AT-CCGCCACCTCCAAAAATTTAAGAGAACG
CAGAAGGAATTCAG-CTGGAACTTGCAGTGAGGAAGGCCACCATCACGAA
CGGGCTCAAGTACTCGCTAGCAAACAAGAAATGGGAAGACCAAAAAAAGT
CAATGTCGGCGAAAGCCGGTGGGTCGCAGGTGTTGAA-CGCTACACAAAT
GCATCTACCCTCTCCCATTTGCGTCGGTGTAACAAAACTCTTGGTCGAGA
AGGGAAGATTGCGAAGCCTCGCCAGCTACACAATTCCCATTGGGGTATGG
TCTGTCCTGCCGAAACGCCGGAAGGACAGGCTTGCGGTCTCGTCAAGAAT
TTGTCTCTCATGTCCTGCATCTCGGTCGGTACGCTTTCCGCACCCGTGAT
CGACTTTTTGGAAGAGTGGGGTTTGGAGTCTTTGGAGGAGAACGCGCACT
CGTCTACACCC---TGCACGAAAGTGTTCGTGAATGGTGTGTGGATGGGG
GTTCACCGCGACCCGGTTAGTCTGGTGAGGACGTTGAGGAAGCTTCGCCG
AAAGGACGACATCAACTGTGAGGTCTCCGTTGTTCGTGATATCCGAGAAC
GGGAACTTCGCTTGTATACCGATGCCGGTCGTGTCTGCCGTCCCCTGTTC
ATCGTGGAGAATCAACAGCTTCTTGTGCAGAAGACTCACATCGAGAACCT
ACTGCGCGGGAAGGACAGTTCAACGTTCGAGTATAACTGGGATAACTTGA
TCAAAGAGGGCGTCATTGAGCTATTGGATGCTGAGGAAGAAGAGACTGTT
CTGATTTGCATGACTCCCGAGGACTTGGAGAATTCGCGACTCCAGGCGGC
TGGCGTCGACCCCCATACGTCCGAAGACGTTGACGATATCTCCGCTCGTA
TCAAAGCGCCGACATACACGCATACATGGACGCATTGCGAGATTCATCCC
AGTATGATCTTAGGTGTTTGCGCGAGTATCATCCCATTCCCAGATCACAA
CCAGGTGAGTACTCCAATATA--ACATTCGATCGATT-GGAAC-----AT
GCTTGACA-AT-AATTTCAAG10000000000000000001000010000
01?0?000100000000000000010000000000000000000000100
000100000010000001???0000000001000001?00001??01001
00000001000001????100000?1000???011101001100000010
?10?0001100000000010000101??0000100
>P_dictyopus_GAS281
--TTT-TTTGCAAGTGGGGTTGCAGCTGGCCTTTTCCACAAAGAAGGGGC
A-TGTGCTCGCTTTGCTTCAAAT-CCACTCTGCACCTGTGCACTTGCTGT
GAGCACCCAAT------GGAAGTC----CGCCCTCC-AGCGCTCTGGCGT
TGGC-AGGAG-TTCGTCCGGGAG-CTCACGTCTTCAC----ACAAACACT
TTGT-ATAGTCAACAGAATGGTGTATTTGC--TTAT-----AACGCATCT
AT-ATACAACTTTCAGCAACGGATCTCTTGGCTCTCGCATCGATGAAGAA
CGCAGCGAAATGCGATAAGTAATGTGAATTGCAGAATTCAGTGAATCATC
GAATCTTTGAACGCACCTTGCGCTCCTTGGTATTCCGAGGAGCACGCCTG
TTTGAGTGTCGTGAATCTCTCACTCT-ACAAAAAGCCTTTGT-----GCT
TCTTGTAAGACGTGGACTT-GGAGGCTT-----GTTGAGCATAT------
----ATATGCTCAGCTCCTCTTAAATGCATTAGCTT-GGTTCC-TCGTG-
GATCAGCTC-TCGGTGTGATAAA-CTGTCTACGCCGTGG-CTGTTGAAGC
AACTTTT-T--GGACCGGCTTCTAACTGTTTGAAAC---TGGGTGTAA--
CAAACCCTTTTTCTG-TACCATTGACAATCTGACCTCGTTGTAGTCTGGA
GAAGTGTTTTCCGCGCTGGACCGTGTACAAGTCTCTTGGAATAGAGCGTC
ATAGAGGGTGAGAATCCCGTCTTTGACACGGACTGCCAGTGCTCTGTGAT
GCGCTCTCAAAGAGTCGAGTTGTTTGGGAATGCAGCTCAAAATGGGTGGT
AAATTCCATCTAAAGCTAAATATTGGCGAGAGACCGATAGCGAACAAGTA
CCGTGAGGGAAAGATGAAAAGCACTTTGGAAAGAGAGTTAAACAGTACGT
GAAATTGCTGAAAGGGAAACGCTTGAAGTCAGTCGCGTTGTTCAGAACTC
AGCCTTGCTTTC-GCTTGGTGCACTTTCTGGAYGACGGGCCAGCATCAAT
TTTGACCGTTGGACAAAGGCTGGGGGAATGTGGCACC---TCCGGGTGTG
TTATAGCCCTCGGTCGCATACAACGGTTGGGATTGAGGACCGCAGCGCGC
CGCAAGGCAGGGAACT-TGTTCCACTTTCGCGCTTAGGATGCTGGCGTAA
TGGCTTTAAACGACCCGTCTTGAAACACGGACCAAGGAGTCTAACATGCC
TGCGAGTGTTTGGGTGGCAAACCCGAGCGCGTAATGAAAGTGAAAGTTGA
GACCTCTGTCGTGGAGGGCATCGACGCCCGGACCTGACGTTCTCTGACGG
CTCCGCGGTAGAGCATGTATGTTGGGACCCGAAAGATGGTGAACTATGCC
TGAATAGGGTGAAGCCAGAGGAAACTCTGGTATGTT-CGAA-GTGGTTCC
GTA--GTT-CCAAAGGGTGTCCGCGCCACTTCGAAAGGTTTAAGAGAACG
CAGAAGGAATTCAG-CTGGAACTTGCAGTGAGGAAGGCCACCATCACGAA
CGGGCTCAAGTACCCGCTAGCA--CAAGAAATGGGGAGACCAAAAAAAGT
CAATGTCGGCG-AAGCCGGTGTGTCGCAGGTGTTG-ACCGCTACACATAT
GCATCTACCCTCTCCCATTTGCGTCGGTGTAACACCACTCTTGGTCGAGA
AGGGAAGATTGCGAAGCCTCGCCAGCTACACAATTCCCATTGGGGTATGG
TCTGTCCTGCCGAAACGCCGGAAGGACAGGCTTGTGGTCTCGTCAAGAAT
TTGTCTCTCATGTCCTGCATCTCGGTCGGTACGCTTTCCGCACCCGTGAT
CGACTTTTTGGAAGAGTGGGGTTTGGAGTCTTTGGAGGAGAACGCGCACT
CGTCTACACCC---TGCACGAAAGTGTTCGTGAATGGTGTGTGGATGGGG
GTTCACCGCGACCCGGTTAGTCTGGTGAGGACGTTGAGGAAGCTTCGCCG
AAAGGACGACATCAACTGTGAGGTCTCCGTTGTTCGTGATATCCGAGAAC
GGGAACTTCGCTTGTATACCGATGCCGGTCGTGTCTGCCGTCCCCTGTTC
ATCGTGGAGAATCAACAGCTTCTTGTGCAGAAGACTCACATCGAGAACCT
ACTGCGCGGGAAGGACAGTTCAACGTTCGAGTATAACTGGGATAACTTGA
TCAAAGAGGGCGTCATTGAGCTATTGGATGCTGAGGAAGAAGAGACTGTT
CTGATTTGCATGACCCCCGAGGACTTGGAGAATTCGCGACTCCAGGCGGC
TGGCGTCGACCCCCATACGTCCGAAGACGTTGACGATATCTCCGCTCGTA
TCAAAGCGCCGACATACACGCATACATGGACGCATTGCGAGATTCATCCC
AGTATGATCTTAGGTGTTTGCGCGAGTATCATCCCATTCCCAGATCACAA
CCAGGTGACTACACAATTATC--ACCG-C-AT------GAATGG---CAG
TCTGGACATAA----TTCAAG10000000000000000001000010000
01?0?000100000000000000010000000000000000000000100
000100000010000001???0000000001000001?00001??01001
00000001000001????100000?1000???011101001100000010
?10?0001100000000010000101??0000100
>P_dictyopus_GAS60
--------------------------------------------------
---------------------AT-CCACTCTGCACCTGTGCACTTGCTGC
GATCACAAAAC------GGAAGTC----CGCCCTCC-AAAGCTCTGGCGT
TGG--AGGAG-TTCGTCCGGGAG-CTCACGTCTTCAC----ACAAACACT
TTGT-ATAGTCAACAGAATGGTGTATTTGC--TTAT-----AACGCATCT
AT-ATGCAACTTTCAGCAACGGATCTCTTGGCTCTCGCATCGATGAAGAA
CGCAGCGAAATGCGATAAGTAATGTGAATTGCAGAATTCAGTGAATCATC
GAATCTTTGAACGCACCTTGCGCTCCTTGGTATTCCGAGGAGCACGCCTG
TTTGAGTGTCGTGAATCTCTCACTCT-ACAAAAAGCCTTTGT-----GCT
TCTTGTAAGACGTGGACTT-GGAGGCTT-----GTTCAGCATAT------
----ATATGCTCAGCTCCTCTTAAATGCATTAGCTT-GGTTCC-TGGGG-
GATCAGCTC-TCGGTGTGATAAA-CTGTCTACCCCGTGG-CTGTTGAAGC
AACTTTT-T--GGACCGGCTTCTAACT-----------------------
-------------------------------------GTTGTAGTCTGGA
GAAGTGTTTTCCGCGCTGGACCGTGTACAAGTCTCTTGGAATAGAGCGTC
ATAGAGGGTGAGAATCCCGTCTTTGACACGGACTGCCAGTGCTCTGTGAT
GCGCTCTCAAAGAGTCGAGTTGTTTGGGAATGCAGCTCAAAATGGGTGGT
AAATTCCATCTAAAGCTAAATATTGGCGAGAGACCGATAGCGAACAAGTA
CCGTGAGGGAAAGATGAAAAGCACTTTGGAAAGAGAGTTAAACAGTACGT
GAAATTGCTGAAAGGGAAACGCTTGAAGTCAGTCGCGTTGTTCAGAACTC
AGCCTTGCTTTC-GCTTGGTGCACTTTCTGGATGACGGGCCAGCATCAAT
TTTGACCGTTGGACAAAGGCTGGGGGAATGTGGCACC---TCCGGGTGTG
TTATAGCCCTCGGTCGCATACAACGGTTGGGATTGAGGACCGCAGCGCGC
CGCAAGGCAGGGAACT-TGTTCCACTTTCGCGCTTAGGATGCTGGCGTAA
TGGCTTTAAACGACCCGTCTTGAAACACGGACCAAGGAGTCTAACATGCC
TGCGAGTGTTTGGGTGGCAAACCCGAGCGCGTAATGAAAGTGAAAGTTGA
GACCTCTGTCGTGGAGGGCATCGACGCCCGGACCTGACGTTCTCTGACGG
CTCCGCGGTAGAGCATGTATGTTGGGACCCGAAAGATGGTGAACTATGCC
TGAATAGGGTGAAGCCAGAGGAAACTCTGGT-------------------
--------------------------------------------------
--------------------------------------------------
--------------------------------------------------
--------------------------------------------------
--------------------------------------------------
--------------------------------------------------
--------------------------------------------------
--------------------------------------------------
--------------------------------------------------
--------------------------------------------------
--------------------------------------------------
--------------------------------------------------
--------------------------------------------------
--------------------------------------------------
--------------------------------------------------
--------------------------------------------------
--------------------------------------------------
--------------------------------------------------
--------------------------------------------------
--------------------------------------------------
--------------------------------------------------
---------------------????????????????????????10000
01?0?000100000000000000010000000000000000000001?00
000100000010000001???0000000001000001?00001??01001
00000001000001????100000?1000???011101001100000010
?10?0??????????????????101??0000100
>P_dictyopus_GAS622
TTTTCATTTGAAAGGGGGGTTGCAGCTGGCCTC------------CGGGC
A-TGTGCTCGCCTCACTTCAAAT-CCACTCTGCACCTGTGCACTTGCTGT
GGA-GCACCTT------GGACGTC----CA-CCTCC-AGCGCTCTGGTGC
TGGTAAGGGG-TTCGGCCGGGAG-CCCATGTCTT-ACCC--ACAAACTCT
T-GT-TTAGTAAACAGAATGGTGTATTTGC--TCAT-----AACGCATTT
AT-ATACAACTTTCAGCAACGGATCTCTTGGCTCTCGCATCGATGAAGAA
CGCAGCGAAATGCGATAAGTAATGTGAATTGCAGAATTCAGTGAATCATC
GAATCTTTGAACGCACCTTGCGCTCCTTGGTATTCCGAGGAGCACACCTG
TTTGAGTGTCGTGAATCTCTCACTCT-ACAAG-ATCCTTTGT------GG
TCTTGTGAGATGTGGACTT-GGAGGCTT---TTGTTGAACGT--------
----GCTCGTTCAGCTCCTCTCAAATGCATTAGCTT-GGTTCC-TCGCG-
GATCAGCTC-TCGGTGTGATAAA-CTGTCTACGCCGTGG-CTGTTGAAGC
AACTTTT-T--GGATCAGCTTCTAACCGTTTGAAAC---TGGGTGTAA--
ACAGCCCTTTTTCTGTT--CATTGACAATCTGACCTCGTTGTAGTCTGGA
GAAGTGCTTTCCGCGCTGGACCGTGTACAAGTCTCTTGGAATAGAGCGTC
ATAGAGGGTGAGAATCCCGTCTTTGACACGGACTGCCAGTGCTATGTGAT
GCGCTCTCAAAGAGTCGAGTTGTTTGGGAATGCAGCTCAAAATGGGTGGT
AAATTCCATCTAAAGCTAAATATTGGCGAGAGACCGATAGCGAACAAGTA
CCGTGAGGGAAAGATGAAAAGCACTTTGGAAAGAGAGTTAAACAGTACGT
GAAATTGCTGAAAGGGAAACGCTTGAAGTCAGTCGCGTTGTTCAGAACTC
AGCCTTGCTTTT-GCTTGGTGCACTTTCTGAATGACGGGCCAGCATCGAT
TTTGACCGTTGGACAAGGGCTGGGGGAATGTGGCACC---TCCGGGTGTG
TTATAGCCCCTGGTCGCATACGGCGGTTGGGATCGAAGAACGCAGCGCGC
CGCAAGGCAGGGAACT-TGTTCCACTTTCGCGCTTAGGATGCTGGCGTAA
TGGCTTTAAACGACCCGTCTTGAAACACGGACCAAGGAGTCTAACATGCC
TGCGAGTGTTTGGGTGGTAAACCCGAGCGCGTAATGAAAGTGAAAGTTGA
GACCTCTGTCGTGGAGGGCATCGACGCCCGGACCTGACGTTCTCTGACGG
CTCCGCGGTAGAGCATGTATGTTGGGACCCGAAAGATGGTGAACTATGCC
TGAATAGGGTGAAGCCAGAGGAAACTCTGGTWTGTTCCGTATGCTGTTTC
GTAAAGTCACGAAAGATGTGTCCCGCTACCTACAAAAGTGTATAGAGACG
CAGAAGGAGTTCAACCTGGAGCATGCAGTGAGGAGGGCAACCATTACGAA
CGGCCTCAAGTACTCTCTGGCCACAGGGAATTGGGGAGACCAGAAGAAGT
CGATGTCGGCGAAGGCTGGCGTATCGCAGGTGTTGAACCGATACACATAT
GCATCTACCCTCTCCCATTTGCGTCGGTGTAACACTCCTCTTGGCCGAGA
AGGGAAGATTGCGAAGCCTCGTCAGTTACACAACTCCCATTGGGGTATGG
TCTGCCCCGCCGAAACTCCTGAAGGACAGGCCTGTGGTCTCGTCAAGAAT
CTGTCTCTCATGTCTTGCATCTCGGTCGGTACGCTTTCCGCACCCGTGAT
TGACTTCCTGGAGGAGTGGGGATTGGAGTCTTTGGAGGAGAACGCGCACT
CGTCTACACCC---TGCACGAAGGTGTTTGTGAACGGTGTATGGATGGGC
GTTCACCGCGACCCTGTTAGCTTGGTAAGGACGCTGAGGAAGCTTCGCCG
AAAGGACGACATCAACTGTGAAGTCTCCGTCGTTCGTGATATCCGAGAAC
GGGAACTCCGCTTGTATACCGATGCTGGTCGTGTTTGCCGTCCCCTCTTC
ATCGTGGAGAACCAACAGCTTCTTGTGCAGAAGACACACATAGAGAACAT
ATTGCGCGGCAAGGACAATCCGACGTTCGAGTATAACTGGGATAACTTGA
TCAAAGAGGGTGTCATTGAGCTAYTGGATGCTGAGGAGGAGGAGACTGTT
CTGATCTGCATGACTCCCGAGGATCTGGAGAACTCGCGRCTCCAGGCGGC
TGGTGTCGACCCCCATACGTCCGAAGACATTGATGATATCTCCGCTCGTA
TCAAAGCGCCGACATCCACGCACACATGGACGCACTGCGAGATTCACCCC
AGCATGATCTTAGGTGTTTGCGCGAGTATCATTCCATTCCCAGATCACAA
CCAGGTGAGTAAGTCAATGCCC-CCATTCGATTTATT-GGGACACGTTTG
TTGTTACATAT-CTTGTCTAG00000000???1???????1000011000
01?0?000100000001000000010000000000000000000000000
00010000001000100001?0010000001000001?00001??01001
0010000?100001??10000010??000???011101001100000010
?10?000110000000000?100101??0000100
>P_dictyopus_TENN59385
--TTT-TTTGCAAGTGGGGTTGCAGCTGGCCTTTTCTTCACAGAAAGGGC
A-TGTGCTCGCCTTGCTTCAAAT-CCACTCTGCACCTGTGCACTTGCTGT
GAGCACCCAAT------GGAAGTC----CG-CCTCC-AGCGCTCTGGCGT
TGGC-AGGAG-TTCGTCCGGGAG-CTCATGTCTTCAC----ACAAACACT
TTGT-ATAGTCAACAGAATGGTGTATTTGC--TTAT-----AACGCATCT
AT-ATACAACTTTCAGCAACGGATCTCTTGGCTCTCGCATCGATGAAGAA
CGCAGCGAAATGCGATAAGTAATGTGAATTGCAGAATTCAGTGAATCATC
GAATCTTTGAACGCACCTTGCGCTCCCTGGTATTCCGAGGAGCACGCCTG
TTTGAGTGTCGTGAATCTCTCACTCT-ACAAAAAGCCTTTGT-----GCT
TCTTGTAAGACGTGGACTT-GGAGGCTT-----GTTGAGCATAT------
-------CGCTCAGCTCCTYTTAAATGCATTAGCTT-GGTTCC-TCGTG-
GATCGGCTC-TCGGTGTGATAA--CTGTCTACGCCGTGG-CTGTTGAAGC
AACTTTT-T--GGACCGGCTTCTAACTGTTTGAAAC---TGGGTGTAA--
CAAGCCCYTTTTCTGTTACCATTGACAATCTGACCTCGTTGTAGTCTGGA
GAAGTGTTTTCCGCGCTGGACCGTGTACAAGTCTCTTGGAATAGAGCGTC
ATAGAGGGTGAGAATCCCGTCTTTGACACGGACTGCCAGTGCTTTGTGAT
GCGCTCTCAAAGAGTCGAGTTGTTTGGGAATGCAGCTCAAAATGGGTGGT
AAATTCCATCTAAAGCTAAATATTGGCGAGAGACCGATAGCGAACAAGTA
CCGTGAGGGAAAGATGAAAAGCACTTTGGAAAGAGAGTTAAACAGTACGT
GAAATTGCTGAAAGGGAAACGCTTGAAGTCAGTCGCGTTGTTCAGAACTC
AGCCTTGCTTTT-GCTTGGTGCACTTTCTGGACGACGGGCCAGCATCAAT
TTTGACCGTTGGACAAAGGCTGGGGGAATGTGGCACC---TCCGGGTGTG
TTATAGCCCTCGGTCGCATACAACGGTTGGGATTGAGGACCGCAGCGCGC
CGCAAGGCAGGGAACT-TGTTCCACTTTCGCGCTTAGGATGCTGGCGTAA
TGGCTTTAAACGACCCGTCTTGAAACACGGACCAAGGAGTCTAACATGCC
TGCGAGTGTTTGGGTGGTAAACCCGAGCGCGCAATGAAAGTGAAAG----
--------------------------------------------------
--------------------------------------------------
--------------------------------------------------
--------------------------------------------------
--------------------------------------------------
--------------------------------------------------
--------------------------------------------------
--------------------------------------------------
--------------------------------------------------
--------------------------------------------------
--------------------------------------------------
--------------------------------------------------
--------------------------------------------------
--------------------------------------------------
--------------------------------------------------
--------------------------------------------------
--------------------------------------------------
--------------------------------------------------
--------------------------------------------------
--------------------------------------------------
--------------------------------------------------
--------------------------------------------------
--------------------------------------------------
--------------------------------------------------
---------------------10000000000000000001000010000
01?0?000100000001000000010000000000000000000000100
000100000010000001???0000000001000001?00001??01001
00000001000001????100000????1????1110110?100000010
?10?0001100000000000000101??0000100
>P_dictyopus_WD1845
--------------------------------------------------
--------------------------------------------------
--------------------------------------------------
--------------------------------------------------
--------------------------------------------------
--------------------------------------------------
--------------------------------------------------
--------------------------------------------------
--------------------------------------------------
--------------------------------------------------
--------------------------------------------------
--------------------------------------------------
--------------------------------------------------
-------------------------------------GTTGTAGTCTGGA
GAAGTGCTTTCCGTGCTGGACCGTGTAAAAGTCTCTTGGAATAGAGCGTC
ATATAGGGTGAGAATCCCGTCTTTGACACGGACTGCCAGTGCTCTGTGAT
GCGCTCTCAAAGAGTCGAGTTGTTTGGGAATGCAGCTCAAAATGGGTGGT
AAATTCCATCTAAAGCTAAATATTGGCGAGAGACCGATAGCGAACAAGTA
CCGTGAGGGAAAGATGAAAAGCACTTTGGAAAGAGAGTTAAACAGTACGT
GAAATTGCTGAAAGGGAAACGCTTGAAGTCAGTCGCGTCGTTCAGAACTC
AGCCTTGCTTTT-GCTTGGTGCACTTTCTGAGCGACGGGCCAGCATCGAT
TTCGACCGTCGGACAAGGGCTGGGGAAATGTGGCACC---TCCGGGTGTG
TTATAGTCCCTGGTCGCACACGGCGGTCGGGATCGAGGATCGCAGCGCGC
CGCAAGGCAGGGGACT-TGTCCCACTTTCGCGCTTAGGATGCTGGCGTAA
TGGCTTTAAACGACCCGTCTTGAAACACGGACCAAGGAGTCTAACATGCC
TGCGAGTGTTTGGGTGGAAAACCCGAGCGCGCAATGAAAGTGAAAGTTGA
GACCTCTGTCGTGGAGGGCATCGACGCCCGGACCTGACGTTCTCTGACGG
CTCCGCGGTAGAGCATGTATGTTGGGACCCGAAAGATGGTGAACTATGCC
TGAATAGGGTGAAGCCAGAGGAAACTCTGGTTTGTTCCGCATGCTGTTTC
GAAAAGTCACACAAGATGTGTCTCGCCATTTGCAAAAGTGTATAGAGACG
CAGAAGGAATTCAAGCTGGATCTTGCAGTGAAGAAGGCCACCATCACAAA
CGGCCTCAAGTATTCCTTGGCCACAGGGAATTGGGGCGACCAGAAGAAGT
CGATGTCGGCGAAGGCCGGTGTATCACAGGTAATGAACCGATACACATAC
GCATCCACCCTCTCCCATTTGCGTCGGTGTAACACTCCTCTTGGTCGAGA
AGGGAAGATTGCGAAACCTCGTCAGTTACACAACTCTCATTGGGGTATGG
TCTGTCCTGCCGAAACGCCCGAAGGACAGGCTTGTGGTCTCGTCAAGAAC
TTGTCTCTCATGTCCTGCATCTCGGTCGGTACGCTCTCTGCACCCGTGAT
CGACTTCCTGGAGGAGTGGGGACTGGAGTCTTTGGAGGAGAACGCGCACT
CGTCTACACCC---TGCACGAAGGTGTTTGTGAACGGCGTGTGGATGGGC
GTTCACCGCGACCCGGTCAGTCTGGTAAGGACATTGAGGAAGCTCCGCCG
AAAGGACGACATCAACTGTGAAGTCTCTGTCGTTCGTGATATTCGAGAAC
GGGAACTTCGCTTGTATACCGATGCTGGTCGTGTCTGCCGTCCTCTCTTC
ATCGTGGAGAATCAACAACTTCTTGTGCAGAAGACTCACATCGAGAATCT
TTTGCGCGGGAAGGACAATCCGACGTTCGAGTACAACTGGGATAACTTGA
TCAAAGAGGGTGTCATTGAGTTATTGGACGCCGAGGAGGAGGAGACCGTT
CTGATCTGTATGACTCCCGAGGACTTGGAGAACTCGCGGCTCCAG-----
--------------------------------------------------
--------------------------------------------------
--------------------------------------------------
--------GTAACACAAATTT--GCAGTCGATTGATT-GGAACA---TGC
TTTCGACATAC-CTTTTCTAG?????????????????????????????
??????????????????????????????????????????????????
??????????????????????????????????????????????????
??????????????????????????????????????????????????
???????????????????????101??0000100
>P_dictyopus_WD2342
--------------------------------------------------
--------------------------------------------------
--------------------------------------------------
--------------------------------------------------
--------------------------------------------------
--------------------------------------------------
--------------------------------------------------
--------------------------------------------------
--------------------------------------------------
--------------------------------------------------
--------------------------------------------------
--------------------------------------------------
--------------------------------------------------
-------------------------------------GTTGTAGTCTGGA
GAAGTGCTTTCCGTGCTGGACCGTGTAAAAGTCTCTTGGAATAGAGCGTC
ATAGAGGGTGAGAATCCCGTCTTTGACACGGACTGCCAGTGCTCTGTGAT
GCGCTCTCAAAGAGTCGAGTTGTTTGGGAATGCAGCTCAAAATGGGTGGT
AAATTCCATCTAAAGCTAAATATTGGCGAGAGACCGATAGCGAACAAGTA
CCGTGAGGGAAAGATGAAAAGCACTTTGGAAAGAGAGTTAAACAGTACGT
GAAATTGCTGAAAGGGAAACGCTTGAAGTCAGTCGCGTCGTTCAGAACTC
AGCCTTGCTTTT-GCTTGGTGCACTTTCTGAGCGACGGGCCAGCATCGAT
TTCGACCGTCGGACAAGGGCTGGGGAAATGTGGCACC---TCCGGGTGTG
TTATAGTCCCTGGTCGCACACGGCGGTCGGGATCGAGGATCGCAGCGCGC
CGCAAGGCAGGGGACT-TGTCCCACTTTCGCGCTTAGGATGCTGGCGTAA
TGGCTTTAAACGACCCGTCTTGAAACACGGACCAAGGAGTCTAACATGCC
TGCGAGTGTTTGGGTGGAAAACCCGAGCGCGCAATGAAAGTGAAAGTTGA
GACCTCTGTCGTGGAGGGCATCGACGCCCGGACCTGACGTTCTCTGACGG
CTCCGCGGTAGAGCATGTATGTTGGGACCCGAAAGATGGTGAACTATGCC
TGAATAGGGTGAAGCCAGAGGAAACTCTGGTTTGTTCCGCATGCTGTTTC
GAAAAGTCACACAAGATGTGTCTCGCCATTTACAAAAGTGTATAGAGACG
CAGAAGGAATTCAAGCTAGATCTTGCAGTGAAGAAGGCCACCATCACAAA
CGGCCTCAAGTATTCCTTGGCCACAGGGAATTGGGGCGACCAGAAGAAGT
CGATGTCGGCGAAGGCCGGTGTATCGCAGGTATTGAACCGATACACATAC
GCATCCACCCTCTCCCATTTGCGTCGGTGTAACACTCCTCTTGGTCGAGA
AGGGAAGATTGCGAAACCTCGTCAGTTACACAACTCCCATTGGGGTATGG
TCTGTCCTGCCGAAACGCCCGAAGGACAGGCTTGTGGTCTCGTCAAGAAC
TTGTCTCTCATGTCATGCATCTCGGTCGGTACGCTCTCTGCACCCGTGAT
CGACTTCCTGGAGGAGTGGGGACTGGAGTCTTTGGAGGAGAACGCGCACT
CGTCTACACCC---TGCACGAAGGTGTTTGTGAACGGCGTCTGGATGGGC
GTTCACCGCGACCCGGTCAGTCTGGTAAGGACACTGAGGAAGCTTCGCCG
AAAGGACGACATCAACTGTGAAGTCTCTGTCGTTCGTGATATTCGAGAAC
GGGAACTTCGCTTGTATACCGATGCTGGTCGTGTCTGCCGTCCCCTCTTC
ATCGTGGAGAATCAACAACTTCTTGTGCAGAAGACTCACATCGAGAATCT
TCTGCGCGGGAAGGACAATCCGACGTTCGAGTACAACTGGGATAACTTGA
TCAAAGAGGGTGTCATTGAGTTGTTGGACGCCGAGGAGGAGGAGACCGTT
CTGATCTGTATGACTCCCGAGGACCTGGAGAACTCGCGGCTCCAA-----
--------------------------------------------------
--------------------------------------------------
--------------------------------------------------
--------GTAACACAAATTT--GCAGTCGATTGATT-GGAACA---TGC
TTTCGACATAC-CTTTTCTAG?????????????????????????????
??????????????????????????????????????????????????
??????????????????????????????????????????????????
??????????????????????????????????????????????????
???????????????????????101??0000100
>P_dictyopus_WD2345
--------------------------------------------------
--------------------------------------------------
--------------------------------------------------
--------------------------------------------------
--------------------------------------------------
--------------------------------------------------
--------------------------------------------------
--------------------------------------------------
--------------------------------------------------
--------------------------------------------------
--------------------------------------------------
--------------------------------------------------
--------------------------------------------------
-------------------------------------GTTGTAGTCTGGA
GAAGTGCTTTCCGTGCTGGACCGTGTACAAGTCTCTTGGAATAGAGCGTC
ATAGAGGGTGAGAATCCCGTCTTTGACACGGACTGCCAGTGCTTTGTGAT
GCGCTCTCAAAGAGTCGAGTTGTTTGGGAATGCAGCTCAAAATGGGTGGT
AAATTCCATCTAAAGCTAAATATTGGCGAGAGACCGATAGCGAACAAGTA
CCGTGAGGGAAAGATGAAAAGCACTTTGGAAAGAGAGTTAAACAGTACGT
GAAATTGCTGAAAGGGAAACGCTTGAAGTCAGTCGCGTCGCTCAGAACTC
AGCCTCGCTTTTCGCTTGGTGCACTTTCTGAACGACGGGCCAGCATCGAT
TTCGACCGTCGGACAAGGGCTGGGGAAATGTGGCACC---TCCGGGTGTG
TTATAGTCTCCGGTCGCACACGGCGGTCAGGATCGAGGAACGCAGCGCGC
CGCAAGGCAGGGAACT-TGTTCCACTTTCGCGCTTAGGATGCTGGCGTAA
TGGCTTTAAACGACCCGTCTTGAAACACGGACCAAGGAGTCTAACATGCC
TGCGAGTGTTTGGGTGGAAAACCCGAGCGCGGAATGAAAGTGAAAGTTGA
GACCTCTGTCGTGGAGGGCATCGACGCCCGGACCTGACGTTCTCTGACGG
TTCCGCGGTAGAGCATGTATGTTGGGACCCGAAAGATGGTGAACTATGCC
TGAATAGGGTGAAGCCAGAGGAAACTCTGGTTTGTTCCGCATGCTGTTTC
GAAAAGTCACACAAGATGTGTCTCGCCATTTACAAAAGTGTATAGAGACG
CAGAAGGAATTCAAGCTAGATCTTGCGGTGAAGAAGGCCACCATCACAAA
CGGCCTGAAGTACTCCTTGGCCACAGGGAATTGGGGCGACCAGAAGAAGT
CGATGTCGGCGAAGGCGGGTGTATCGCAGGTATTGAACCGATACACATAC
GCATCTACCCTCTCCCATTTGCGTCGGTGTAACACTCCTCTTGGCCGAGA
AGGGAAGATTGCGAAACCTCGTCAGCTACACAACTCCCATTGGGGTATGG
TCTGTCCTGCCGAAACGCCCGAAGGACAGGCTTGTGGTCTCGTCAAGAAC
TTGTCTCTCATGTCCTGCATCTCGGTCGGTACGCTTTCTGCACCCGTGAT
CGACTTCCTGGAGGAGTGGGGACTGGAGTCTTTGGAGGAGAACGCGCACT
CGTCTACACCC---TGCACGAAGGTGTTTGTGAACGGCGTGTGGATGGGC
GTCCACCGCGACCCGGTCAGCCTGGTAAGGACACTGAGGAAGCTTCGCCG
AAAGGACGACATCAACTGTGAAGTTTCTGTCGTTCGTGATATCCGAGAAC
GGGAACTTCGCTTGTATACCGATGCTGGTCGTGTCTGCCGTCCCCTCTTC
ATCGTGGAGAATCAACAACTTCTTGTGCAGAAGACTCACATCGAGAATCT
TTTGCGCGGGAAGGACAATCCGACGTTCGAGTACAATTGGGATAACTTGA
TCAAAGAGGGTGTCATTGAGTTATTGGACGCTGAGGAGGAGGAGACCGTT
CTGATCTGTATGACTCCCGAGGATTTGGAGAACTCGCGGCTCCAG-----
--------------------------------------------------
--------------------------------------------------
--------------------------------------------------
--------GTAACACAAATTT--GCAGTCGATTGATT-GGAACG---TGC
TTTCGACATAC-CTTTTGTAG?????????????????????????????
??????????????????????????????????????????????????
??????????????????????????????????????????????????
??????????????????????????????????????????????????
???????????????????????001??0000100
>P_leprieurii_TENN58597
--TCT---TG-AAAT-GGGTTGCAGCTGGCCTTTT--------ACCGGGC
A-TGTGCTCGCCTT-TTC-AAAT-CCACTCTACACCTGTGCACTTACTGT
GGGCTTTGGCTCTTGTT--GGGTCTC---GTTTTGC----AACTTTT---
----------GTGAGGTCGGG---CTCACGTTT-TACT---ACAAACTCT
T-----TAGTA-TCAGAAT-GTGTAT-TGTGAT-GTT----AATGCATC-
TT-ATACAACTTTCAGCAACGGATCTCTTGGCTCTCGCATCGATGAAGAA
CGCAGCGAAATGCGA-AAGTAATGTGAATTGCAGAATTCAGTGAATCATC
GAATCTTTGAACGCACCTTGCGCTCCTTGGTATTCCGAGGAGCACGCCTG
TTTGAGTGTCATGAAATTCTCAACCTTACAA--AGCTTTAGT------GT
-TTTGTTAGGCTTGGACTT-GGAGGCTTTTTTTGCTGGC-----------
-----GTTTGTCAGCTCCTCTTAAACTCATTAGCTT-GATTCT-TTGCG-
GATCGGCTC-TCGGTGTGATAA--TTGTCTACGCTGTGA-CCGT-GAAGT
G---TTTTT---GGCAAGCTTCCAATC-------------GTCTTGTT--
TAAGAGACAGCTTA----TCTTTGAC-ATCTGACCTCGTTGTAGTCTGGA
GAAGTGCTTTCCGTGCTGGACCGTGTATAAGTCTCTTGGAACAGAGCGTC
ATAGAGGGTGAGAATCCCGTCTTTGACACGGACTACCAGTGCTTTGTGAT
GCGCTCTCAAAGAGTCGAGTTGTTTGGGAATGCAGCTCAAAATGGGTGGT
AAATTCCATCTAAAGCTAAATATTGGCGAGAGACCGATAGCGAACAAGTA
CCGTGAGGGAAAGATGAAAAGCACTTTGGAAAGAGAGTTAAACAGTACGT
GAAATTGCTGAAAGGGAAACGCTTGAAGTCAGTCGCATCGTTTGGAACTC
AGCCTTGCTTTT-GCTTGGTGCACTTTCTGAATGATGGGCCAGCATCAAT
TTTGACCGTTGGAAAAGGGCTGGGGGAATGTGGCACC---TTTGGGTGTG
TTATAGCCTCTGGTCGCATACAACGGTTGGGATTGAGGACCGCAGCGCGC
CGCAAGGCAGGGG-TT--CGCCCACTTTCGTGCTTAGGATGCTGGCATAA
TGGCTTTAAACGACCCGTCTTGAAACACGGACCAAGGAGTCTAACATACC
TGCGAGTGTTTGGGTGGTAAACCCGAGCGCGCAATGAAAGTGAAA-----
--------------------------------------------------
--------------------------------------------------
--------------------------------------------------
--------------------------------------------------
--------------------------------------------------
--------------------------------------------------
--------------------------------------------------
--------------------------------------------------
--------------------------------------------------
--------------------------------------------------
--------------------------------------------------
--------------------------------------------------
--------------------------------------------------
--------------------------------------------------
--------------------------------------------------
--------------------------------------------------
--------------------------------------------------
--------------------------------------------------
--------------------------------------------------
--------------------------------------------------
--------------------------------------------------
--------------------------------------------------
--------------------------------------------------
--------------------------------------------------
---------------------??1100010000001???01110010000
000000100001?00?00000000??1?0?00000??1????????????
??0000001??10000001??00??1?????1101000100001?11100
01?0000?10010100000?10?????00???01110110?11?100?00
??1?01??1000001000??010101??0001?10
>P_melanopus_H6003449
--TTT---TG-AAA-GGGGTTGTAGCTGGCTTTCCTTCT----CGGAGGC
A-TGTGCTCGCTCCGCTC--AATCCCACTCTACACCTGTGAACTTACTGT
GGGTCTTTTT---------GGGCCTCC--GTCCTTCC----GGGGGCGTT
G----GC--TTTCAAACTGG----CCCATGTTTT-ATT---ACAAACTCT
TT---AAAGTATCGAGAAT-GTTTAT-TGCGAT-AT-----AACGCATTT
AT-ATACAACTTTCAGCAACGGATCTCTTGGCTCTCGCATCGATGAAGAA
CGCAGCGAAATGCGATAAGTAATGTGAATTGCAGAATTCAGTGAATCATC
GAATCTTTGAACGCACCTTGCGCTCCTTGGCATTCCGAGGAGCACGCCTG
TTTGAGTGTCGTGAAATTCTCAACCT-ACAA--ATCT-------------
-TTTGT-AGGCTTGGACTTTGGAGGGCT---TTGCCGACGTTTC------
-----TAATGCCGGCTCCTCTCAAATGCATTAGCTT-GTGTCC-TTGCG-
GATCGGCTCTTCGGTGTGATAA--TTGTCTACGCCGTGG-TCGT-GAAGT
G----TTTT---GACCGGCTTCTAATG-------------GTCTTGTTTA
CAAGACAAAACATCATTTTCAATGACAATCTGACCTCGTTGTAGTCTGGA
GAAGTGTTTTCCGCGCTGGACCGTGTACAAGTCTCTTGGAACAGAGCGTC
ATAGAGGGTGAGAATCCCGTCTCTGACACGGACTACCAGTGCTTTGTGAT
GCGCTCTCGAAGAGTCGAGTTGTTTGGGAATGCAGCTCAAAATGGGTGGT
AAATTCCATCTAAAGCTAAATATTGGCGAGAGACCGATAGCGAACAAGTA
CCGTGAGGGAAAGATGAAAAGCACTTTGGAAAGAGAGTTAAACAGTACGT
GAAATTGCTGAAAGGGAAACGCTTGAAGTCAGTCGCGTCGTTTGGAACTC
AGCCTTGCTTTT-GCTTGGTGCACTTTCTGAACGACGGGCCAGCATCGAT
TTCGATTGTCGGAAAAGGGTTGGAGGAATGTGGCACC---TTCGGGTGTG
TTATAGCCTTCAGTCACATACGGCGGTTGGGATCGAGGAACGCAGCGCGC
CGCAAGGCAGGGG-TT--CGCCCACTTTCGCGCTTAGGATGCTGGCGTAA
TGGCTTTAAACGACCCGTCTTGAAACACGGACCAAGGAGTCTAACATGCC
TGCGAGTGTTTGGGTGGAAAACCCGAGCGCGTAATGAAAGTGAAAGTTGA
GACCTCTGTCGTGGAGGGCATCGACGCCCGGACCTGACGTTCTCTGAAGG
ATCCGCGGTAGAGCATGTATGTTGGGACCCGAAAGATGGTGAACTATGCC
TGAATAGGGTGAAGCCAGAGGAAACTCTGGT-------------------
--------------------------------------------------
--------------------------------------------------
--------------------------------------------------
--------------------------------------------------
--------------------------------------------------
--------------------------------------------------
--------------------------------------------------
--------------------------------------------------
--------------------------------------------------
--------------------------------------------------
--------------------------------------------------
--------------------------------------------------
--------------------------------------------------
--------------------------------------------------
--------------------------------------------------
--------------------------------------------------
--------------------------------------------------
--------------------------------------------------
--------------------------------------------------
--------------------------------------------------
--------------------------------------------------
---------------------??11001000000000?1010?1000??1
0??????00000100?00000000000?1?0000000000000?10??00
01000001???00010001??00000?10??010100010001??01001
01?1????????10??10000000??100???01110010?11??10?00
??1?01??000000000000000101??0001?10
>P_melanopus_MJ37293
--TTT---TG-AAA-GGGGTTGTAGCTGGCTTTCCTTCT----CGGAGGC
A-TGTGCTCGCTCCGCTC--AATCCCACTCTACACCTGTGAACTTACTGT
GGGTCTTTTT---------GGGCCTCC--GTCCTTCC----GGGGGCGTT
G----GC--TTTCAAACTGG----CCCACGTTTT-ATT---ACAAACTCT
TT---AAAGTATCGAGAAT-GTTTAT-TGCGAT-AT-----AACGCATTT
AT-ATACAACTTTCAGCAACGGATCTCTTGGCTCTCGCATCGATGAAGAA
CGCAGCGAAATGCGATAAGTAATGTGAATTGCAGAATTCAGTGAATCATC
GAATCTTTGAACGCACCTTGCGCTCCTTGGCATTCCGAGGAGCACGCCTG
TTTGAGTGTCGTGAAATTCTCAACCT-ACAA--ATCT-------------
-TTTGT-AGGCTTGGACTTTGGAGGGCT---TTGCCGACGTTTC------
-----TAATGCCGGCTCCTCTCAAATGCATTAGCTT-GTGTCC-TTGCG-
GATCGGCTCTTCGGTGTGATAA--TTGTCTACGCCGTGG-TCGT-GAAGT
G----TTTT---GACCGGCTTCTAATG-------------GTCTTGTTTA
CAAGACAAAACATCATTTTCAATGACAATCTGACCTCGTTGTAGTCTGGA
GAAGTGTTTTCCGCGCTGGACCGTGTACAAGTCTCTTGGAACAGAGCGTC
ATAGAGGGTGAGAATCCCGTCTCTGACACGGACTACCAGTGCTTTGTGAT
GCGCTCTCGAAGAGTCGAGTTGTTTGGGAATGCAGCTCAAAATGGGTGGT
AAATTCCATCTAAAGCTAAATATTGGCGAGAGACCGATAGCGAACAAGTA
CCGTGAGGGAAAGATGAAAAGCACTTTGGAAAGAGAGTTAAACAGTACGT
GAAATTGCTGAAAGGGAAACGCTTGAAGTCAGTCGCGTCGTTTGGAACTC
AGCCTTGCTTTT-GCTTGGTGCACTTTCTGAACGACGGGCCAGCATCGAT
TTCGATTGTCGGAAAAGGGTTGGAGGAATGTGGCACC---TTCGGGTGTG
TTATAGCCTTCAGTCACATACGGCGGTTGGGATCGAGGAACGCAGCGCGC
CGCAAGGCAGGGG-TT--CGCCCACTTTCGCGCTTAGGATGCTGGCGTAA
TGGCTTTAAACGACCCGTCTTGAAACACGGACCAAGGAGTCTAACATGCC
TGCGAGTGTTTGGGTGGAAAACCCGAGCGCGTAATGAAAGTGAAAGTTGA
GACCTCTGTCGTGGAGGGCATCGACGCCCGGACCTGACGTTCTCTGAAGG
ATCCGCGGTAGAGCATGTATGTTGGGACCCGAAAGATGGTGAACTATGCC
TGAATAGGGTGAAGCCAGAGGAAACTCTGGT-------------------
--------------------------------------------------
--------------------------------------------------
--------------------------------------------------
--------------------------------------------------
--------------------------------------------------
--------------------------------------------------
--------------------------------------------------
--------------------------------------------------
--------------------------------------------------
--------------------------------------------------
--------------------------------------------------
--------------------------------------------------
--------------------------------------------------
--------------------------------------------------
--------------------------------------------------
--------------------------------------------------
--------------------------------------------------
--------------------------------------------------
--------------------------------------------------
--------------------------------------------------
--------------------------------------------------
---------------------??11001000000000?1010?1000??1
0??????00000100?00000000000?1?0000000000000?10??00
01000001???00010001??00000?10??010100010001??01001
01?1????????10??10000000??100???01110010?11??10?00
??1?01??000000000000000101??0001?10
>P_squamosus_AFTOLID704
--TCT---TG-AA--GAGGTTGCAGCTGGTCTT----------ATCAGGC
A-AGTGCTCGCCTCGTTC-AAAT-CCACTCTACACCTGTGCACTTACTGT
GGACTTTGGTATTTTTGGAGGGTCCTT----------------TGGCCC-
------TTTATGAAT-CCGGG---TTCATGTTTT-ATTAT-ATATACGCT
T-----CAGTATTGAGAAT-GTGTAT-TGTGAT-GT-----AACGCATCG
TT-ATACAACTTTCAGCAACGGATCTCTTGGCTCTCGCATCGATGAAGAA
CGCAGCGAAATGCGATAAGTAATGTGAATTGCAGAATTCAGTGAATCATC
GAATCTTTGAACGCACCTTGCGCTCCTTGGTATTCCGAGGAGCACACCTG
TTTGAGTGTCATGAAATTCTCAACCTTACA---AACTTTTGT------GT
-TTGATTTGGCTTGGAGTT-GGAGGCTT-----GCTGATGGGAA------
----ATTCCTTTGGCTCCTCTCAAATGCATTAGCTT-GGTTCC-TTGCG-
GATTGGCTC-CTGGTGTGATAA--ATGTTTACGCCGCAG-CTGTTGAAGC
G--ATTTG--GGCAA--GCTCCTAACC-------------GTCTCGATAT
TGAGAGACAGCTTT------TTGAAC-AT--GACAT-GTTGTAGTCTGGA
GAAGTGCTTTCCGCGTTGGACCGTGTATAAGTCTCTTGGAATAGAGCGTC
ATAGAGGGTGAGAATCCCGTCTTTGACACGGACTACCAGTGCTTTGTGAT
GCGCTCTCAAAGAGTCGAGTTGTTTGGGAATGCAGCTCAAAATGGGTGGT
AAATTCCATCTAAAGCTAAATATTGGCGAGAGACCGATAGCGAACAAGTA
CCGTGAGGGAAAGATGAAAAGCACTTTGGAAAGAGAGTTAAACAGTACGT
GAAATTGCTGAAAGGGAAACACTTGAAGTCAGTCGTGTTGTTTGGAACTC
AGCCTTGCTTTT-GCTTGGTGCACTTTCTGAATGACAGGCCAGCATCAAT
TTTGACCGTTGGAAAAAGGCAGGGGGAATGTGGCACC---TTCGGGTGTG
TTATAGCCTCTTGTCACATACAACGGTTGGGATTGAGGACCGCAGCACGC
CGCAAGGCAGGGGGTT--T-CCCACTTTCGTGCTTAGGATGCTGGCATAA
TGGCTTTAAATGACCCGTCTTGAAACACGGACCAAGGAGTCTAACATGCC
TGCGAGTGTTTGGGTGGAAAACCCGAGCGCGTAATGAAAGTGAAAGTTGA
GACCTCTGTCGTGGAGGGCATCGACGCCCGGACCTGACGTTCTCTGACGG
ATCCGCGGTAGAGCATGTATGTTGGGACCCGAAAGATGGTGAACTATGCC
TGAATAGGGTGAAGCCAGAGGAAACTCTGGTTTGTTCCGCATGCTGTTCC
GTAAGTTGACGAAGGATGTGTATCGCCACCTACAGAAGTGTGTGGAGATG
AACAAGGAGTTCAATCTGTCGCTTGCTGTGAAGCACAACACGATTACAAA
TGGGTTGAAGTACTCCTTGGCTACAGGAAATTGGGGGGATCAGAAGAAGT
CGATGTCAGCGAAAGCCGGTGTCTCGCAAGTTCTTAACCGATACACCTAT
GCTTCCACCCTCTCCCATCTGCGTCGTTGCAATACCCCTCTCGGTCGAGA
AGGCAAGATTGCGAAGCCTCGTCAATTGCACAACACCCATTGGGGAATGG
TGTGTCCTGCCGAAACGCCGGAAGGACAGGCTTGCGGTCTTGTCAAGAAT
CTCTCACTCATGTCCTGTATCTCTGTCGGCTCGCTTTCCGCCCCTGTTAT
AGAGTTTTTGGAGGAATGGGGCCTGGAATCTCTCGAAGAGAACACGCATG
CATCGACACCC---TGCACTAAAGTTTTCGTCAACGGTGTATGGATGGGC
GTCCATCGCGACCCTGCCGGCCTGGTCCGGACGCTCAGAAGGCTCCGTCG
CAAGGACGATATTAACTGCGAAGTTTCCGTCGTCCGTGACATCCGGGAGC
GCGAGCTCCGTCTGTACACCGATGCTGGTCGGGTCTGCCGTCCCCTTTTC
ATCGTCGAGGAGCAACAGCTCCTCGTGCAGAAGAAACACATCGAAAACCT
GGTGCGTAGCAAGGAAGATCCGTCGTACGAGTACAACTGGGACAACATGA
TCAAGGAGGGTGTCATCGAGCTCCTAGATGCTGAGGAAGAGGAGACTGTA
ATGATTTGCATGACGCCGGAAGATTTGGAGAACTCTAGGTTGCAGGCGGC
CGGTATTGACCCCCATGCGGACGAGGAGCACGTCGACCCATCGGCTCGTC
TCAAGGCCCCTACCTTTTCGCATACATGGACGCACTGCGAAATTCACCCC
AGTATGATCTTGGGTGTTTGTGCGAGCATTATTCCGTTCCCCGATCACAA
CCAGGTAAGTAAACGTGCAGTA-TAAATTTACCTGGA-CTATT-----GA
AATTTACGAATCATCGTCCAG??1101?0?100?0????01010010000
000000000000?10???????0???????00?00000010????0??00
000000101??000100000100??1?????010100010001??01000
1??0000?100101????100000?1000???01110110?101000001
?00011??000000??10???11101??0000?11
>P_tubaeformis_WD1839
--TTC---TG-AAA-GGGGTTGCAGCTGGCTTTCATTTT---TTGGAAGC
A-TGTGCTCGCCCTGCTC--AAT-CCACTCTACACCTGTGCACTAACTGT
GGGTCTTGTGTGT------GGGCCTTC--GTCCTTCG----CGGGGCGTC
G----GC--TTTAACCCTGG----CCTACGTTTTC-TT---ACAAACACT
TTA--AAAGTATCGAGAAT-GTGTAT-TGCGAC-AT-----AACGCATTT
AT-ATACAACTTTCAGCAACGGATCTCTTGGCTCTCGCATCGATGAAGAA
CGCAGCGAAATGCGATAAGTAATGTGAATTGCAGAATTCAGTGAATCATC
GAATCTTTGAACGCACCTTGCGCTCCTTGGCATTCCGAGGAGCACGCCTG
TTTGAGTGTCGTGAAATTCTCAACCT-ACAA--AACTT------------
-TTTGT-AGGCTTGGACTT-GGAGGTAT----TGCCGACGTTTTC-----
----ATAATGCCGGCTCCTCTCAAATGCATTAGCTC-GCGTCC-TTGCG-
GATCGGCTCTTCGGTGTGATAA--TTGTCTACGCCGTGG-TCGT-GAAGC
G---TTTTT---GACCGGCTTCTAA-------------------------
-------------------------------------GTTGTAGTCTGGA
GAAGTGTTTTCCGCGCTGGACCGTGTACAAGTCTCTTGGAACAGAGCGTC
ATAGAGGGTGAGAATCCCGTCTCTGACACGGACTGCCAGTGCTTTGTGAT
GCGCTCTCGAAGAGTCGAGTTGTTTGGGAATGCAGCTCAAAATGGGTGGT
AAATTCCATCTAAAGCTAAATATTGGCGAGAGACCGATAGCGAACAAGTA
CCGTGAGGGAAAGATGAAAAGCACTTTGGAAAGAGAGTTAAACAGTACGT
GAAATTGCTGAAAGGGAAACGCTTGAAGTCAGTCGCGTCGTTTGGAACTC
AGCCTTGCTTTTTGCATGGTGCACTTTCTGAACGACGGGCCAGCATCGAT
TTCGACCGTCGGAAAAGGGTTGGGGGAATGTGGCACC---TTAGGGTGTG
TTATAGCCTCCAGTCACATACGACGGTTGGGATCGAGGAACGCAGCGCGC
CGCAAGGCAGGGG-TT--CGCCCACTTTCGCGCTTAGGATGCTGGCGTAA
TGGCTTTAAACGACCCGTCTTGAAACACGGACCAAGGAGTCTAACATGCC
TGCGAGTGTTTGGGTGGAAAACCCGAGCGCGTAATGAAAGTGAAAGTTGA
GACCTCTGTCGTGGAGGGCATCGACGCCCGGACCTGACGTTCTCTGAAGG
ATCCGCGGTAGAGCATGTATGTTGGGACCCGAAAGATGGTGAACTATGCC
TGAATAGGGTGAAGCCAGAGGAAACTCTGGTTTTTC-CGCATGCTGTTCC
GTAAACTGACAAAGGATGTGTATCGCTACCTGCAGAAGTGTGTGGAGACG
CACAAGGAGTTCCAGCTGTCCCTTGCAGTCAAACATACTACCATCACGAA
TGGTCTGAAGTATTCGCTGGCTACAGGGAATTGGGGAGACCAGAAGAAGT
CGATGTCGGCGAAGGCCGGTGTCTCACAAGTGTTGAACCGGTACACATAC
GCGTCCACCCTCTCCCACTTGCGTCGGTGCAACACTCCTCTCGGTCGAGA
AGGGAAGATCGCGAAGCCCCGTCAATTGCACAACACCCACTGGGGCATGG
TCTGTCCTGCCGAAACGCCGGAAGGACAGGCTTGTGGTCTCGTCAAGAAC
CTGTCACTCATGTCCTGCATCTCGGTCGGCACGCTTTCCGCACCCGTCAT
CGATTTTCTGGAGGAGTGGGGCTTGGAGTCGTTGGAAGAGAACGCGCACG
CGTCCACCCCT---TGCACCAAGGTGTTTGTCAATGGCGTGTGGATGGGT
GTTCACCGCGATCCGGTTAGCCTGGTCAGGACGCTAAGGAAACTTCGTCG
AAAGGACGACATCAACTGCGAAGTCTCCGTCGTCCGCGATATACGAGAGC
GAGAACTTCGTTTGTACACCGACGCTGGCCGCGTCTGTCGTCCCCTATTC
ATTGTGGAGAACCAACAGCTGCTTATACGGAAGACCCACATCGAGAAACT
GGCGCGCAGGAAGGAAGATGCTAC---GAAGTATGTATGGGACGACCTGA
TCAAAGAGGGTGTTGTAGAGCTTCTGGATGCCGAGGAAGAGGAGACTGTT
ATGATCTGCATGACTCCCGAGGACTTGGAGAACTCTAGGCTTCAG-----
--------------------------------------------------
--------------------------------------------------
--------------------------------------------------
--------GCAAGTGCTGAGCG-CAAGCCTGTCTGGTCTATCT-----CC
TCTTGACGTATCTTTGTCTAG??1100100000000010010?1010000
0001???00000100?00000000000?1?0000000000000?10??00
01000001???00001001??000000001?010100010001??01001
01?0?1??????11???100000000000?1?01110010?11?100?00
??1?0??????????????????001??0001?10
>P_tuberaster_WD2382
--------------------------------------------------
--------------------------------------------------
--------------------------------------------------
-----CCTTTGAAACCTTGA----CCCACGTTT-CACT---ACAAACAC-
-----GATGTA-TCAGAAT-GTCTAT-TGCGAT-GTT----AACGCATTT
AT-ATACAACTTTCAGCAACGGATCTCTTGGCTCTCGCATCGATGAAGAA
CGCAGCGAAATGCGATAAGTAATGTGAATTGCAGAATTCAGTGAATCATC
GAATCTTTGAACGCACCTTGCGCTCCTTGGCATTCCGAGGAGCACGCCTG
TTTGAGTGTCATGAAATTCTCAACCT-GCGA--GATCCTTGT-----GGT
CTTCGTAAGGCTTGGACTTTGGAGGCTT---TTGTCGGC-----------
-----GATTGTCGACTCCTCTCAAATGCATTAGCTT-GGTTCC-TTGCG-
GATCGGCTT-TCGGTGTGATAG--TTGTCTACGCCGTGA-CCGT-GAAGC
G----TTTT---GGCGAGCTTCTAACC-------------GTCTCGTT--
CGAGACTTATTCTT-----CATTGAC-ATCTGACCTCGTTGTAGTCTGGA
GAAGTGCTTTCCGCGCTGGACCGTGTATAAGTCTCTTGGAACAGAGCGTC
ATAGAGGGTGAGAATCCCGTCTCTGACACGGACTACCAGTGCTTTGTGAT
GCGCTCTCAAAGAGTCGAGTTGTTTGGGAATGCAGCTCAAAATGGGTGGT
AAATTCCATCTAAAGCTAAATATTGGCGAGAGACCGATAGCGAACAAGTA
CCGTGAGGGAAAGATGAAAAGCACTTTGGAAAGAGAGTTAAACAGTACGT
GAAATTGCTGAAAGGGAAACGCTTGAAGTCAGTCGCGTTGTTCGGAACTC
AGCCTTGCTTTC-GCTTGGTGCACTTTCTGAACGACGGGCCAGCATCGAT
TTCGACCGTCGGAAAAGGGTTGGGGGAATGTGGCACC---TTCGGGTGTG
TTATAGCCCCTGGTCGCATGCGGCGGTTGGGATCGAGGAACGCAGCGCGC
CGCAAGGCAGGGACTT--TGTCCACTTTCGCGCTTAGGATGCTGGCATAA
TGGCTTTAAACGACCCGTCTTGAAACACGGACCAAGGAGTCTAACATACC
TGCGAGTGTTTGGGTGGAAAACCCGAGCGCGTAATGAAAGTGAAAGTTGA
GACCTCTGTCGTGGAGGGCACCGACGCCCGGACCTGACGTTCTCTGACGG
ATCCGCGGTAGAGCATGTATGTTGGGACCCGAAAGATGGTGAACTATGCC
TGAATAGGGTGAAGCCAGAGGAAACTCTGGTTCTTC-CGCATGCTATTCC
GCAAGCTGACGAAGGACGTGTATCGCCACCTGCAGAAGTGTGTGGAGACG
CACAAAGAGTTCAACTTATCGTTTGCGGTGAAGCATAACACCATCACCAA
CGGCTTGAAGTACTCGCTGGCCACAGGGAACTGGGGTGACCAGAAGAAGT
CGATGTCGGCGAAGGCCGGTGTCTCTCAGGTGCTGAATCGCTACACATAT
GCCTCTACCCTCTCCCATCTGCGTCGGTGTAACACCCCTCTCGGTCGAGA
AGGCAAGATTGCGAAGCCTCGTCAGTTGCACAACACCCACTGGGGAATGG
TCTGTCCTGCCGAAACGCCGGAAGGACAAGCTTGTGGTCTCGTCAAGAAC
CTCTCCCTCATGTCCTGTATATCCGTTGGTACGCTTTCCGCGCCCGTCAT
CGAATTTTTGGAGGAGTGGGGTCTTGAGTCACTGGAGGAGAACGCGCATG
CTTCAACGCCT---TGCACCAAGGTCTTCGTCAACGGTGTATGGATGGGT
GTCCACCGCGACCCTGTCAGCTTGGTACGGACTCTCAGAAAGCTCCGTCG
AAAGGACGATATCAACTGCGAAGTCTCCGTTGTCCGTGACATTCGAGAGC
GCGAGCTGCGTCTATACACGGATGCCGGTCGAGTCTGCCGTCCCCTCTTC
ATCGTCGAAAATCAGCAGCTTCTCTTGCAGAAGAGGCACATCGAAAGCCT
GGTGCGCGGGAAAGATGATCCATCGTTCGGCTACAACTGGGACAACCTTA
TCAAGGACGGCGTTATCGAAATCCTGGATGCCGAAGAGGAGGAGACCGTG
ATGATCTGTATGACGCCCGAGGACTTGGAGAACTCGAGGCTACGG-----
--------------------------------------------------
--------------------------------------------------
--------------------------------------------------
--------GTAAGCGTTACAT----ATAGAACCGCGA-TCTCT-----CG
TCTTGACAAATAGCTGTCTAG?????????????????????????????
??????????????0?????????????????????00000?0??0??00
00000001???10000001??10??0??0??1101000100001?01001
01?00001000000??100?10?????00???01110110?11??10?00
??1?01??100000?100???10101??0000?10
>P_udus_WD1878
--------------------------------------------------
--------------------------------------------------
--------------------------------------------------
--------------------------------------------------
--------------------------------------------------
--------------------------------------------------
--------------------------------------------------
--------------------------------------------------
--------------------------------------------------
--------------------------------------------------
--------------------------------------------------
--------------------------------------------------
--------------------------------------------------
-------------------------------------GTTGTAGTCTGGA
GAAGTGCTTTCCGCGCTGGACCGTGTATAAGTCTCTTGGAACAGAGCGTC
ATAGAGGGTGAGAATCCCGTCTTTGACACGGACCACCAGTGCTTTGTGAT
GCGCTCTCAAAGAGTCGAGTTGTTTGGGAATGCAGCTCAAAATGGGTGGT
AAATTCCATCTAAAGCTAAATATTGGCGAGAGACCGATAGCGAACAAGTA
CCGTGAGGGAAAGATGAAAAGCACTTTGGAAAGAGAGTTAAACAGTACGT
GAAATTGCTGAAAGGGAAACGCTTGAAGTCAGTCGCGTTGTTTGGAACTC
AGCCTGGCTCTT-GCCTGGTGCACTTTCTGAACGACGGGCCAGCATCAAT
TTTGACCGTTGGAAAAGGGCTGGAGGAATGTGGCACC---TACGGGTGTG
TTATAGCCTTCAGTCGCATACAGCGGTTGGGATTGAGGAACGCAGCGTGC
CGCGAGGCAGGGG-TT--CGCCCACTCTCACGCTTAGGATGCTGGCATAA
TGGCTTTAAACGACCCGTCTTGAAACACGGACCAAGGAGTCTAACATACC
TGCGAGTGTTTGGGTGGAAAACCCGAGCGCKTAATGAAAGTGAAAGTTGA
GACCTCTGTCGTGGAGGGCATCGACGCCCGGACCTGACGTTCTCTGACGG
ATCCGCGGTAGAGCATGTATGTTGGGACCCGAAAGATGGTGAACTATGCC
TGAATAGGGTGAAGTCAGAGGAAACTCTGGTTGTTC-CGCATACTGTTCC
GCAAACTGACGAAGGATGTATATCGCTACCTGCAGAAGTGTGTGGAGACG
CACAAGGAGTTCAATCTGTCGCTTGCTGTGAAGCACAACACGATCACGAA
CGGTCTGAAGTACTCGCTGGCCACGGGTAACTGGGGAGACCAGAAGAAGT
CGATGTCGGCCAAGGCCGGTGTCTCCCAGGTGCTGAACCGTTATACCTAC
GCGTCGACCCTCTCCCATTTGCGTCGATGCAACACTCCTCTAGGCCGAGA
AGGCAAAATTGCGAAGCCCCGTCAGTTGCACAACACCCACTGGGGAATGG
TTTGTCCTGCAGAGACGCCAGAAGGGCAGGCTTGCGGTCTCGTCAAGAAC
CTATCTCTCATGTCCTGCATCTCTGTCGGCACACTTTCCGCGCCCGTTAT
CGAGTTCTTGGAGGAGTGGGGTCTGGAGTCTCTGGAAGAGAACGCGCACG
CGTCGACGCCT---TGCACGAAGGTATTCGTGAACGGGGTGTGGATGGGT
GTGCACCGCGATCCAGTCAGCCTGGTCAGGACGCTCAGGAAACTTCGTCG
AAAGGACGACATCAACTGTGAAGTCTCAGTCGTTCGCGACATTCGAGAAC
GGGAGCTTCGCCTGTACACTGACGCAGGTCGCGTCTGTCGTCCCCTCTTC
ATCGTCGAGAATCAGCAGCTCCTCGTGCAGAAGAAGCATATCGAGAACTT
GGTACGCGGGAAGGAAGATCCGACATTAGCTTACAACTGGGATAACTTGA
TCAAGGAGGGCGTCATCGAGCTCTTGGATGCCGAAGAGGAGGAGACTGTG
ATGATTTGCATGACTCCTGAGGATCTCGAGAACTCTAGGCTTCAG-----
--------------------------------------------------
--------------------------------------------------
--------------------------------------------------
--------GCAAGTGTCGAAT----ATCAAACTTGGT-CTGTA-----CT
GCGGGGCTTATCGTCGTCTAG?????????????????????????????
??????????????????????????????????????????????????
??????????????????????????????????????????????????
??????????????????????????????????????????????????
???????????????????????101??0001?10
>P_umbellatus_WD719
--------------------------------------------------
--------------------------------------------------
--------------------------------------------------
--------------------------------------------------
--------------------------------------------------
--------------------------------------------------
--------------------------------------------------
--------------------------------------------------
--------------------------------------------------
--------------------------------------------------
--------------------------------------------------
--------------------------------------------------
--------------------------------------------------
-------------------------------------GTTGTAGTCTGGA
GAAGTGTTTTCCGCGCTGGGCCGTGTATAAGTCTCTTGGAACAGAGCGTC
GTAGAGGGTGAGAATCCCGTCTTTGACACGGACTACCAGTGCTTTGTGAT
GCACTCTCAAAGAGTCGAGTTGTTTGGGAATGCAGCTCAAAATGGGTGGT
AAATTCCATCTAAAGCTAAATATTGGCGAGAGACCGATAGCGAACAAGTA
CCGTGAGGGAAAGATGAAAAGCACTTTGGAAAGAGAGTTAAACAGTACGT
GAAATTGCTGAAAGGGAAACGCTTGAAGTCAGTCGTGTTGCTTGGAACTC
AGCCTTGCTTTT-GCTTGGTGCACTTTCCAAGTGACAGGCCAGCATCGAT
TTTGACCGTCGGAAAAAGTCTTGAAGAATGTGGCACC---TTCGGGTGTG
TTATAGCTTCGAGTCACATACGATGGTTGGGATCGAGGAACGCAGCGCGC
CGTAAGGCAGGGGGTTTATGCCCACTTTCGTGCTTAGGATGCTGGCATAA
TGGCTTTAAACGACCCGTCTTGAAACACGGACCAAGGAGTCTAACATACC
TGCGAGTGTTTGGGTGGAAAACCCGAGCGCGTAATGAAAGTGAAAGTTGA
GACCTCTGTCATGGAGGGCATCAATGCCCGGACCTGATGTTTTCTGATGG
ATCCGCGGTAGAGCATGTATGTTGGGACCCGAAAGATGGTGAACTATGCC
TGAATAGGGTGAAGCCAGAGGAAACTCTGGTTCTTC-CGCATGCTGTTCC
GTAAGCTGACGAAGGATGTCTATCGATATCTTCAGAAATGTGTGGAGACG
CACAAGGAGTTCAACTTGTCGCTTGCGGTTAAACACAATACCATCACGAA
CGGTCTGAAGTACTCGCTGGCCACAGGGAACTGGGGAGACCAGAAGAAAT
CAATGTCGGCGAAGGCCGGTGTCTCGCAAGTGCTGAATCGCTATACGTAT
GCCTCCACTCTCTCCCATTTGCGTCGGTGCAACACCCCCCTTGGTCGAGA
AGGCAAGATTGCGAAGCCCCGTCAGTTGCACAACACCCATTGGGGTATGG
TTTGTCCTGCAGAGACCCCAGAAGGACAGGCTTGTGGTCTCGTCAAAAAC
CTCTCTCTCATGTCCTGTATCTCCGTCGGTACGCTTTCAGCTCCCGTCAT
CGAGTTCTTAGAGGAGTGGGGTCTAGAATCCTTGGAGGAGAACGCACACG
CTTCAACACCT---TGCACTAAGGTGTTCGTCAACGGTGTGTGGATGGGT
GTTCACCGCGACCCCGTCAGCCTAGTTCGGACCCTCAGGAAGCTCCGTCG
GAAAGACGATATCAACTGCGAAGTATCCGTGGTCCGTGACATTCGAGAGC
GCGAGCTTCGTCTGTACACCGACGCTGGTCGGGTTTGCCGTCCTCTCTTC
ATCGTCGAGAATCAACAACTTCTCATACAGAAGCGACACATTGAGAACCT
GGTGCGCGGGAAGGATGATCCTTCGATTGGTTACAATTGGGACAACCTCA
TCAAAGAGGGTGTCATTGAGCTCCTAGACGCTGAGGAGGAGGAGACCGTC
ATGATCTGTATGACGCCCGAGGACTTGGAGAACTCGAGGCTCCAG-----
--------------------------------------------------
--------------------------------------------------
--------------------------------------------------
--------GTAAGTGTCGAG-----ATTCTACATCAT-CACAT-----GT
CATTGACGTGCTGTTCTCTAG?????????????????????????????
??????????????????????????????????????????????????
??????????????????????????????????????????????????
??????????????????????????????????????????????????
???????????????????????101??0000000
>P_varius_WD691
--TCT---TG-AAATGGGGTTGTAGCTGGCCTT----------ATCAGAC
A-TGTGCTCACCCTGTTC-AAAT-CCACTCTACACCTGTGCACTTACTGT
GGGCTTCGGTTTTG---GGGGGTCTT---G-TATTTT---AACTTGACC-
----------TTTTAGCTGGG---CTCATGTTTTTGTT---ATAAACGCT
TT----CAGTA-TCAGAAT-GTGTAT-CGCGAT-GT-----AACGCATCT
TT-ATACAACTTTCAGCAACGGATCTCTTGGCTCTCGCATCGATGAAGAA
CGCAGCGAAATGCGATAAGTAATGTGAATTGCAGAATTCAGTGAATCATC
GAATCTTTGAACGCACCTTGCGCTCCTTGGTATTCCGAGGAGCACGCCTG
TTTGAGTGTCGTGAAATTCTCAACCTTACAA--ACCTTT-GT-----TGT
GTTTGTCAGGTTTGGACTT-GGAGGCTT--TTTGCTGGC-----------
-----CTTGGTCAGCTCCTCTCAAATTCATTAGCTT-GGTTCC-TTGCG-
GATCGGCTC-TCGGTGTGATAAA-TTGTCTACGCTGTGG-CCGT-GAAAC
G-----TTT---GGCAAGCTTCTAA-------------------------
-------------------------------------GTTGTAGTCTGGA
GAAGTGTTTTCCGCGCTGGACCGTGTATAAGTCTCTTGGAATAGAGCGTC
ATAGAGGGTGAGAATCCCGTCTCTGACACGGACTACCAGTGCTTTGTGAT
GCGCTCTCAAAGAGTCGAGTTGTTTGGGAATGCAGCTCAAAATGGGTGGT
AAATTCCATCTAAAGCTAAATATTGGCGAGAGACCGATAGCGAACAAGTA
CCGTGAGGGAAAGATGAAAAGCACTTTGGAAAGAGAGTTAAACAGTACGT
GAAATTGCTGAAAGGGAAACGCTTGAAGTCAGTCGCGTTGTTTGGAACTC
AGCCTTGCTTTC-GCTTGGTGCACTTTCTGAACGACGGGCCAGCATCAAT
TTTGACCGTTGGAAAAGGGCCAGAGGAATGTGGCACT---TTCGGGTGCG
TTATAGCCTTTGGTCGCATGCAACGGTTGGGATTGAGGACCGCAGCGCGC
CGCAAGGCAGGGG-TT--TACCCACTTTCGCGCTTAGGATGCTGGCATAA
TGGCTTTAAACGACCCGTCTTGAAACACGGACCAAGGAGTCTAACATGCC
TGCGAGTGTTTGGGTGGAAAACCCGAGCGCGTAATGAAAGTGAAAGTTGA
GACCTCTGTTGTGGAGGGCATCGACGCCCGGACCTGACGTTCTCTGACGG
ATCCGCGGTAGAGCATGTATGTTGGGACCCGAAAGATGGTGAACTATGCC
TGAATAGGGTGAAGCCAGAGGAAACTCTGGTTATTC-CGCATGCTGTTCC
GCAAGCTGACGAAGGATGTGTATCGCCACCTACAGAAGTGCGTGGAGATG
AGCAAGGAGTTCAATCTGTCGCTCGCGGTGAAGCACAACACGATCACGAA
TGGTTTGAAGTACTCGTTGGCTACAGGGAATTGGGGAGACCAGAAGAAGT
CGATGTCAGCAAAAGCCGGTGTCTCGCAAGTGCTAAATCGGTACACCTAT
GCCTCCACCCTCTCCCATTTGCGTCGTTGCAACACCCCTCTCGGTCGAGA
AGGCAAGATTGCGAAGCCCCGTCAATTGCACAACACCCATTGGGGAATGG
TGTGTCCTGCCGAGACGCCGGAAGGACAGGCTTGCGGTCTTGTCAAGAAT
CTCTCACTCATGTCCTGTATCTCCGTCGGCTCGCTTTCCGCCCCCGTCAT
CGAGTTTTTGGAGGAATGGGGCCTGGAATCTCTCGAGGAGAACACACATG
CATCTACCCCC---TGCACCAAAGTCTTCGTCAACGGTGTATGGATGGGT
GTCCATCGCGACCCTGCCGGCCTGGTCCGGACGCTCAGAAGGCTCCGCCG
GAAGGACGATATCAACTGTGAAGTTTCCGTCGTCCGTGACATCCGAGAGC
GCGAGCTCCGTCTATACACCGACGCCGGTCGGGTCTGCCGTCCCCTTTTC
ATTGTCGAAGATCAGCAGCTCCTCGTACAGAAGAAGCACATCGAAAACCT
GGTGCGTAGCAAGGAAGACCCCTCGTTGGAGTACAACTGGGACAACCTGA
TCAAGGAAGGAGTCATCGAGCTTCTGGATGCCGAGGAAGAGGAGACCGTG
ATGATATGCATGACGCCCGAAGATTTGGAGAACTCTAGGTTGCAG-----
--------------------------------------------------
--------------------------------------------------
--------------------------------------------------
--------GTAATTGTCGAGTA-TAAACATGCCTGGC-CTATT-----GA
ATTTGACGTATCATCGTTCAG??110000?100?0????01010010000
000010000001?00?1000000000010?000000000?1?????????
??0000001??00000001??00000??1??110100010001??01000
01?00011000001?1000?10?????00???01110100111???1?00
??1?0??????????????????101??0001?10
>T_hirsuta_RLG5133T
--TTT---TG-AAA-TGGGTTGTTGCTGGCCTT----------CCGAGGC
A-TGTGCACGCCCTGCTC---AT-CCACTCTACACCTGTGCACTTACTGT
AGGTTGGCGT---------GGGTTTCTA-GCCTCC------GGGTTGG--
------AAGCATTCTGCCGG----CCTATGTAC--ACT---ACAAACTCT
T----AAAGTA-TCAGAAT-GTAAAC--GCG-T-CT-----AACGCATCT
TA-ATACAACTTTCAGCAACGGATCTCTTGGCTCTCGCATCGATGAAGAA
CGCAGCGAAATGCGATAAGTAATGTGAATTGCAGAATTCAGTGAATCATC
GAATCTTTGAACGCACCTTGCGCTCCTTGGTATTCCGAGGAGCATGCCTG
TTTGAGTGTCATGAAATTCTCAACCC-ATAA--ATCCTT-GT------GA
-TTTAT-GGGCTTGGATTT-GGAGGCTT-----GCTGGCCCTAG------
-------CGGTCGGCTCCTCTTGAATGCATTAGCTT-GATTCC-GTGCG-
GATCGGCTC-TCAGTGTGATAA--TTGTCTACGCTGTGA-CCGT-GAAGC
G---TTTT--GGCAA--GCTTCTAACC-------------GTCCATTA--
--GGACAATTTTAT---------AAC-ATCTGACCTCGTTGTAGTCTGGA
GAAGCGTCTTCCGCGTTGGACCGTGTACAAGTCTCTTGGAACAGAGCGTC
ATAGAGGGTGAGAATCCCGTCTTTGACACGGACTACCAATGCTTTGTGAT
GCGCTCTCAAAGAGTCGCGTTGTTTGGGAATGCAGCGCAAAATGGGAGGT
GAATTCCTTCTAAAGCTAAATATTGGCGAGAGACCGATAGCGAACAAGTA
CCGTGAGGGAAAGATGAAAAGCACTTTGGAAAGAGAGTTAAACAGTACGT
GAAATTGCTGAAAGGGAAACGCTTGAAGTCAGTCGCGTCGTCCGGAACTC
AGCCTTGCTTCG-GCTTGGTGCACTTTCCGGTTGACGGGCCAGCATCGAT
TTTGACCGCTGGAAAAGGGCTGGAGGAATGTGGCACC---TTCGGGTGTG
TTATAGCCTTCAGTCGCATACAGCGGTTGGGATCGAGGAACGCAGCACGC
CTTATGGCTGGGG-TT--CGCCCACATTCGTGCTTAGGATGCTGGCATAA
TGGCTTTAAACGACCCGTCTTGAAACACGGACCAAGGAGTCTAACATGCC
TGCGAGTGTTTGGGTGGAAAACCCGAGCGCGTAATGAAAGTGAAAGTTGA
GACCTCTGTCGTGGAGGGCATCGACGCCCGGACCTGAAGTTTTCTGACGG
ATCCGCGGTAGAGCATGTATGTTGGGACCCGAAAGATGGTGAACTATGCC
TGAATAGGGTGAAGCCAGAGGAAACTCTGGTCTCTTCCGCATGCTCTTCC
GCAAGCTGACGAAGGATGTGTATCGCTACCTCCAGAAGTGCGTTGAGACA
CACAAGGAGTTCAATCTGTCCCTCGCCGTGAAGCACAACACGATCACGAA
CGGACTGAAGTACTCTTTGGCAACTGGCAAYTGGGGAGACCAGAAGAAGA
CCATGTCATCGAAGGCGGGTGTCTCCCAGGTGCTCAATCGATATACGTAT
GCGTCTACGCTGTCCCATTTGCGCCGGTGCAACACCCCTCTCGGTCGTGA
AGGCAAGATCGCGAAGCCCCGACAGCTGCACAACACCCACTGGGGAATGG
TCTGTCCCGCGGAAACGCCCGAAGGACAGGCTTGCGGTCTCGTCAAGAAC
TTGTCTCTCATGTCTTGTATCTCTGTCGGTTCGCTCTCTGCTCCGGTCAT
CGAGTTCCTGGAGGAATGGGGTCTGGAGTCGCTGGAGGAGAACGCGCACT
CGTCCACGCCC---TGCACGAAGGTGTTCGTTAATGGAGTCTGGATGGGC
GTGCACCGCGACCCCGCAAACCTCGTCAAGACCCTCAAGAAGCTGCGTCG
CAAGGACGACATCAGCCCTGAGGTCTCTGTGGTCCGCGACATTCGCGAGC
GCGAGCTTCGCCTGTACACGGATGCCGGGCGTGTCTGCCGTCCACTCTTC
ATCGTCGAGAACCAGCAGCTTCTCCTCCAGAAGAAGCACATCGAGAACCT
CGTTCGTGGCAAGGAGGACCCCGAGTTCGAGTACAAGTGGGACAACCTGA
TCAAGGACGGTGTCATCGAGCTCTTGGACGCGGAGGAAGAGGAGACGGTT
ATGATATGTATGACGCCAGAGGATCTCGAGAACTCTAGGCTTCAGGCGGC
AGGCATCGACCCTCACGCGAACGATGGTGAAGTCGACCCGTCCGCTCGTC
TGAAGGCGCCCACCAACGCGCATACCTGGACACATTGCGAGATTCACCCC
AGTATGATCTTGGGTGTTTGCGCTAGTATCATTCCTTTCCCCGACCACAA
CCAGGTGAGTCGGTGTGCGACT-TACGTC-ACTTGCT-CTACCG----TT
GGCTGATCCTTTCGCCTCCAG??110010?100?0????010??110??1
0??????00000000100000001??????000000001?0????0??00
00000001????10?0001??00?10??0??110?10110001??01001
01?0001?100111????100000????1????1110110?11?100?01
?00011????1000???1???10101??0001?10
>T_versicolor_FP135156sp
--TTT---TG-AAA-CGAGTTGTAGCTGGCCTT----------CCGAGGC
A-TGTGCACGCTCTGCTC---AT-CCACTCTACCCCTGTGCACTTACTGT
AGGTTGGCGT---------GGGTTCC---TTAAC------------GG--
------GAACATTCTGCCGG----CCTATGTAT--ACT---ACAAACACT
TT---AAAGTA-TCAGAAT-GTAAAC--GCG-T-CT-----AACGCATCT
ATAATACAACTTTTAGCAACGGATCTCTTGGCTCTCGCATCGATGAAGAA
CGCAGCGAAATGCGATAAGTAATGTGAATTGCAGAATTCAGTGAATCATC
GAATCTTTGAACGCACCTTGCGCTCCTTGGTATTCCGAGGAGCATGCCTG
TTTGAGTGTCATGGAATTCTCAACTT-ATAA--ATCCTT-GT------GA
-TCTAT-AAGCTTGGACTT-GGAGGCTT-----GCTGGCCCTTG------
------TTGGTCGGCTCCTCTTGAATGCATTAGCTC-GATTCC-GTACG-
GATCGGCTC-TCAGTGTGATAA--TTGTCTACGCTGTGA-CCGT-GAAGT
G---TTTT--GGCGA--GCTTCTAACC-------------GTCCATTA--
--GGACAACTTTTT---------AAC-ATCTGACCTCGTTGTAGTCTGGA
GAAGCGTCTTCCGCGTTGGACCGTGTACAAGTCTCTTGGAACAGAGCGTC
ATAGAGGGTGAGAATCCCGTCTTTGACACGGACTACCAATGCTTTGTGAT
GCGCTCTCAAAGAGTCGCGTTGTTTGGGAATGCAGCGCAAAATGGGAGGT
GAATTCCTTCTAAAGCTAAATATTGGCGAGAGACCGATAGCGAACAAGTA
CCGTGAGGGAAAGATGAAAAGCACTTTGGAAAGAGAGTTAAACAGTACGT
GAAATTGCTAAAAGGGAAACGCTTGAAGTCAGTCGCGTCGTCCGGAACTC
AGCTTTGCTTCG-GCTTAGTGCACTTTCCGGTTGACGGGCCAGCATCGAT
TTTGACCGCTGGAAAAGGGCTGGAGGAATGTGGCACC---TTCGGGTGTG
TTATAGCCTTCAGTCGCATACAGCGGTTGGGATCGAGGAACGCAGCGCGC
CTTATGGCTGGGG-TT--CGCCCACATTCGCGCTTAGGATGCTGGCATAA
TGGCTTTAAACGACCCGTCTTGAAACACGGACCAAGGAGTCTAACATGCC
TGCGAGTGTTTGGGTGGAAAACCCGAGCGCGTAATGAAAGTGAAAGTTGA
GACCTCTGTCGTGGAGGGCATCGACGCCCGGACCTGACGTTTTCTGAAGG
ATCCGCGGTAGAGCATGTATGTTGGGACCCGAAAGATGGTGAACTATGCC
TGAATAGGGTGAAGCCAGAGGAAACTCTGGT-------------------
-----------AAGGATGTCTACCGCTACCTCCAGAAGTGCGTTGAGACC
CACAAGGAGTTCCAGTTGGGCCTCGCTGTGAAGCACAACACCATCACGAA
CGGACTGAAGTACTCCCTTGCCACCGGCAACTGGGGAGACCAGAAGAAGA
CCATGTCGTCCAAGGCTGGTGTCTCTCAGGTGCTCAACCGATACACATAC
GCCTCTACGTTGTCSCATTTGCGTCGGTGTAACACTCCTCTCGGTCGTGA
AGGCAAGATCGCCAAGCCCCGTCAGCTTCACAACACCCACTGGGGAATGG
TCTGCCCTGCGGAAACGCCGGAAGGACAGGCTTGTGGCCTCGTCAAGAAC
TTGTCGCTCATGTCTTGCATCTCTGTCGGCTCGCTCTCCGCGCCCGTCAT
CGAGTTCTTGGAGGAGTGGGGGCTGGAGTCCCTGGAGGAGAACGCACATT
CWTCGACGCCC---TGCACAAAGGTGTTCGTCAACGGAGTCTGGATGGGT
GTGCACCGCGACCCTGCAAACCTCGTCAAGACAATCAAGAAGCTGCGTCG
GAAGGACGACATTAGTGCCGAGGTCTCCGTGGTCCGCGACATCCGCGAGC
GCGAGCTCCGTCTCTACACAGACGCCGGCCGTGTCTGCCGACCACTCTTC
ATTGTCGAAAACCAGCAGCTGCTTCTGCAGAAGAAGCACATTGAAAACCT
CGCTCGCGGGAAGGAGGAACCCGAGTTCGAGTACAAGTGGGATAACCTGA
TCAAGGACGGTGTCATCGAGCTCTTGGATGCGGAGGAAGAGGAGACCGTY
ATGATCTGCATGACGCCGGAGGACCTCGAGAACTCCAGGCTACAGTCGGC
GGGCATCGACCCTCACGAGAACGACGGCGAACTTGACCCGTCTGCTCGCC
TGAAGGCGCCGACCAACGCACACACTTGGACACATTGCGAGATTCATCCT
AGCATGATCTTGGGTGTTTGTGCCAGCATCATTCCTTTCCCCGAYCACAA
CCAGGTGAGTCAGTGCGCGAGC-CATAT-------CC-TAGAT-----GA
CATTATTAACACGTCCTTTAG??110010?100?0????010??110??1
0??????00001?00?0000001????????????0001?0????0??00
00000001????10?0001??00000?10??110?10110001??00001
01?0001?100111????100000???10????1110110?11?100?01
?00011????1000???1???10101??0001?10
