# Supplementary material for: Decrypting the Polyporus dictyopus complex: Recovery of Atroporus Ryvarden and segregation of Neodictyopus gen. nov. (Polyporales, Basidiomyocta)
Source: PLoS One. 2017 Oct 19;12(10):e0186183. doi: 10.1371/journal.pone.0186183 (PMC5648139; doi:10.1371/journal.pone.0186183)
Supplement: S2 File — (FAS) [file pone.0186183.s002.fas]

>A_diabolicus_DS1266
--------------------------------------------------
--------------------------------------------------
--------------------------------------------------
-----------------GCCT-CSG---GGCTTC-----RACCGGGTTCA
CGTAT-TATT---ACAGMCCCTTT--AAAAGTATC-AGAAC-GTK-TGTT
GWGRTRCCGT-----AACGCATCCTAT-ATACAACTTTCAGCAACGGATC
TCTTGGCTCTCGCATCGATGAAGAACGCAGCGAAATGCGATAAGTAATGT
GAATTGCAGAATTCAGTGAATCATCGAATCTTTGAACGCACCTTGCGCTC
CTTGG-CATTCCGAGGAGCACGCCTGTTTGAGTGTCATGAAATCATCAAC
CT-CACTC---ACCT-TGT-------GTG-TGTGGG-GC-TTGGACTTTG
GAG-GCCTCTTT--GTCGATGTGTTGT----------ATCATCGGCTCCT
STCAAATGCATTAGCTT--GSTTCC-CTGCGGGATCGGCTC-TCGGTGTG
ATAK--TTGTCTACGCCGTGRACGGTCGACGCGT-GTCTCGGGGC--CAG
CTTCYTAATG-TGC---------GCTTGCCTCTTTGGCAGC---T-----
CTTCA------TTGAC-ATCTGACCTCGTTGTAGTCTGGAGAAGTGYYTT
CYGCGCTGGACCGTGTGTAAGTCTCTTGGAACAGAGCGTCATAGAGGGTG
AGAATCCCGTCTTYGACACGGACTACCAGTGCTTTTTGATGCGCTCTCAA
AGAGTCGAGTTGTTTGGGAATGCAGCTCAAAATGGGTGGTAAATTCCATC
TAAAGCTAAATATTGGCGAGAGACCGATAGCGAACAAGTACCGTGAGGGA
AAGATGAAAAGCACTTTGGAAAGAGAGTTAAACAGTACGTGAAATTGCTG
AAAGGGAAACGCTTGAAGTCAGTCGCGTCGCTTGGAACTCAGCCTTGC--
TTYTGCTTGGTGCACTTTCTGGRCGACGGGCCAGCATCNATTTTGACCGC
CGGAAAAGGGTTGGAGGAATGTGGCACC----CTGAGAGGTG--CGTTAT
ACCCTTCAG---CCGCACAAGGCGGTCAGGATCGAGGAACGCAGCGC--G
CCGCAGGGCAGGGGT---TCGCCCACTTTCGCGCTTAGGATGCTGGCGTA
ATGGCTTTAAACGACCCGTCTTGAAACACGGACCAAGGAGTCTAACATGC
CTGCGAGTGTTGGGGTGGAAAACCCGAGCGCGCAATGAAAGTGATAGTTG
AGACCTCTGTCGTGAAGGGCATCAACGCCCGGACCTGACGTTCTCTGACG
GATCCGCGGTAGAGCATGCATGTGGGGACCCAAAAGATGGTGAACTATGC
CTGATTAGGGCGAAGCCAGAGGAAACTCTGGT??????????????????
??????????????????????????????????????????????????
????????????0????????????0???0?00000000000010000??
10?000000000000??10???00001000?10??0000000?1000001
10100000001?00010011000??1?0000010000????10??10010
1010000001?000000000000????11?100110?00000100000?1
0001?1000000000?100?1?0???0001???010?100???100101?
100??1
>A_rufoatratus_DS1311
--------------------------------GCCTCTC----------T
AGGCA--TGTGCTCGCCC--TGG-TC-AATC-CCA--CTCTACACCTGTG
CACTTACTGTGGGCTTT----GGCG----------GGGTCTCTTCGCTCC
TA----------GGTGGGCGTCGTC---GGCTTC------ACCGGGTTCA
TGTAC-TACTACTACAGACCCTTTTTAAAAGTATC-GGAAC-GTG-TGTT
GTGATGTCGT-----AACGCATCC-AT-ATACAACTTTCAGCAACGGATC
TCTTGGCTCTCGCATCGATGAAGAACGCAGCGAAATGCGATAAGTAATGT
GAATTGCAGAATTCAGTGAATCATCGAATCTTTGAACGCACCTTGCGCTC
CTTGG-CATTCCGAGGAGCACGCCTGTTTGAGTGTCATGAAATCATCAAC
CT-TACTC---ACCT-TGT-------GTG-TGTAGG-GC-TTGGACTTTG
GAG-GCATTTT---GTCGATGTGTTGTGTGTTTCAACATCGTCGGCTCCT
CTCAAATGCATTAGCTT--GGTTCC-CTGCGAGATCGGCTC-TCGGTGTG
ATAG--TTGTCTACGCCGTGAACGGTCGAAGCGT-TTGTC-GGGC--CAG
CTTCTTAATA-TGC---------GCTTGCCTTTTTGGCGGC---T-----
CTTCA------TTGAC-ATCTGACCTCGTTGTAGTCTGGAGAAGTGCTTT
CCGCGCTGGACCGTGTGTAAGTCTCTTGGAACAGAGCGTCGTAGAGGGTG
AGAATCCCGTCTTTGACATGGACTACCAGTGCTTTGTGATGCGCTCTCGA
AGAGTCGAGTTGTTTGGGAATGCAGCTCAAAATGGGTGGTAAATTCCATC
TAAAGCTAAATATTGGCGAGAGACCGATAGCGAACAAGTACCGTGAGGGA
AAGATGAAAAGCACTTTGGAAAGAGAGTTAAACAGTACGTGAAATTGCTG
AAAGGGAAACGCTTGAAGTCAGTCGCGTCGCTTGGAACTCAGCCTTGC--
TTTTGCTCGGTGCACTTTCTGAACGACGGGCCAGCATCGATTTTGACCGC
CGGAGAAGGGCTGGGGGAACGTGGCACT----CGGAGAAGTG--TGTTAT
AGCCTTCGG---TCGCACACGGCGGTTGGGATCGAGGAACGCAGCGC--G
CCGCAAGGCAGGGGT---TCGCCCACTTTCGCGCTTAGGATGCTGGCGTA
ATGGCTTTAAACGACCCGTCTTGAAACACGGACCAAGGAGTCTAACATGC
CTGCGAGTGTTTGGGTGGAAAACCCGAGCGCGTAATGAAAGTGAAAGTTG
AGACCTCTGTCGTGGAGGGCATCGACGCCCGGACCTGACGTTCTCTGACG
GATCCGCGGTAGAGCATGCATGTTGGGACCCGAAAGATGGTGAACTATGC
CTGAATAGGGCGAAGCCAGAGGAAACTCTGGT????????000????10?
?????1??100110011?10???000?1?????????0??????????00
000000000000000000?10???00???0000000000000000000??
10?000000000000???1????000100000000000000000000001
10100000001?01010011000??1?0000010000????10??10010
101000001??000000000000000001?100110?00000100001?1
0001?1000000000?100?1?0???0001???010?100???100101?
100??1
>A_rufoatratus_DS816
--------------------------------GCCTCTC----------T
AGGCA--TGTGCTCGCCC--TGG-TC-AATC-CCA--CTCTACACCTGTG
CACTTACTGTGGGCTTT----GGCG----------GGGTCTCTTCGCTCC
TA----------GGTGGGCGTCGTC---GGCTTC------ACCGGGTTCA
TGTAC-TACTACTACAGACCCTTTTTAAAAGTATC-GGAAC-GTG-TGTT
GTGATGTCGT-----AACGCATCC-AT-ATACAACTTTCAGCAACGGATC
TCTTGGCTCTCGCATCGATGAAGAACGCAGCGAAATGCGATAAGTAATGT
GAATTGCAGAATTCAGTGAATCATCGAATCTTTGAACGCACCTTGCGCTC
CTTGG-CATTCCGAGGAGCACGCCTGTTTGAGTGTCATGAAATCATCAAC
CT-TACTC---ACCT-TGT-------GTG-TGTAGG-GC-TTGGACTTTG
GAG-GCATTTT---GTCGATGTGTTGTGTGTTTCAACATCGTCGGCTCCT
CTCAAATGCATTAGCTT--GGTTCC-CTGCGAGATCGGCTC-TCGGTGTG
ATAG--TTGTCTACGCCGTGAACGGTCGAAGCGT-TTGTC-GGGC--CAG
CTTCTTAATA-TGC---------GCTTGCCTTTTTGGCGGC---T-----
CTTCA------TTGAC-ATCTGACCTCGTTGTAGTCTGGAGAAGTGCTTT
CCGCGCTGGACCGTGTGTAAGTCTCTTGGAACAGAGCGTCGTAGAGGGTG
AGAATCCCGTCTTTGACATGGACTACCAGTGCTTTGTGATGCGCTCTCGA
AGAGTCGAGTTGTTTGGGAATGCAGCTCAAAATGGGTGGTAAATTCCATC
TAAAGCTAAATATTGGCGAGAGACCGATAGCGAACAAGTACCGTGAGGGA
AAGATGAAAAGCACTTTGGAAAGAGAGTTAAACAGTACGTGAAATTGCTG
AAAGGGAAACGCTTGAAGTCAGTCGCGTCGCTTGGAACTCAGCCTTGC--
TTTTGCTCGGTGCACTTTCTGAACGACGGGCCAGCATCGATTTTGACCGC
CGGAGAAGGGCTGGGGGAACGTGGCACT----CGGAGAAGTG--TGTTAT
AGCCTTCGG---TCGCACACGGCGGTTGGGATCGAGGAACGCAGCGC--G
CCGCAAGGCAGGGGT---TCGCCCACTTTCGCGCTTAGGATGCTGGCGTA
ATGGCTTTAAACGACCCGTCTTGAAACACGGACCAAGGAGTCTAACATGC
CTGCGAGTGTTTGGGTGGAAAACCCGAGCGCGTAATGAAAGTGAAAGTTG
AGACCTCTGTCGTGGAGGGCATCGACGCCCGGACCTGACGTTCTCTGACG
GATCCGCGGTAGAGCATGCATGTTGGGACCCGAAAGATGGTGAACTATGC
CTGAATAGGGCGAAGCCAGAGGAAACTCTGGT????????000????10?
?????1??100110011?10???000?1?????????0??????????00
000000000000000000?10???00???0000000000000000000??
10?000000000000???1????000100000000000000000000001
10100000001?01010011000??1?0000010000????10??10010
101000001??000000000000000001?100110?00000100001?1
0001?1000000000?100?1?0???0001???010?100???100101?
100??1
>A_rufoatratus_MP153
--------------------------------------------------
--------------------------------------------------
--------------------------------------------------
----------------------------------------------ATCA
TGTAC-TACT---ACAGACCCTTTTTAAAAGTATC-GGAAC-GTG-TGTT
GTGATGTCGT-----AACGCATCC-AT-ATACAACTTTCAGCAACGGATC
TCTTGGCTCTCGCATCGATGAAGAACGCAGCGAAATGCGATAAGTAATGT
GAATTGCAGAATTCAGTGAATCATCGAATCTTTGAACGCACCTTGCGCTC
CTTGG-CATTCCGAGGAGCACGCCTGTTTGAGTGTCATGAAATCATCAAC
CT-TACTC---ACCT-TGT-------GTG-TGTAGG-GC-TTGGACTTTG
GAG-GCATTTT---GTCGATGTGTTGTGTGTTTCAACATCGTCGGCTCCT
CTCAAATGCATTAGCTT--GGTTCC-CTGCGAGATCGGCTC-TCGGTGTG
ATAG--TTGTCTACGCCGTGAACGGTCGAAGCGT-TTGTC-GGGC--CAG
CTTCTTAATA-TGC---------GCTTGCCTTCTTGGCGGC---T-----
CTTCA------TTGAC-ATCTGACCTCGTTGTAGTCTGGAGAAGTGCTTT
CCGCGCTGGACCGTGTGTAAGTCTCTTGGAACAGAGCGTCGTAGAGGGTG
AGAATCCCGTCTTTGACATGGACTACCAGTGCTTTGTGATGCGCTCTCGA
AGAGTCGAGTTGTTTGGGAATGCAGCTCAAAATGGGTGGTAAATTCCATC
TAAAGCTAAATATTGGCGAGAGACCGATAGCGAACAAGTACCGTGAGGGA
AAGATGAAAAGCACTTTGGAAAGAGAGTTAAACAGTACGTGAAATTGCTG
AAAGGGAAACGCTTGAAGTCAGTCGCGTCGCTTGGAACTCAGCCTTGC--
TTTTGCTCGGTGCACTTTCTGAACGACGGGCCAGCATCGATTTTGACCGC
CGGAGAAGGGCTGGGGGAACGTGGCACT----CGGAGAAGTG--TGTTAT
AGCCTYYGG---TCGCACACGGCGGTTGGGATCGAGGAACGCAGCGC--G
CCGCAAGGCAGGGGT---TCGCCCACTTTCGCGCTTAGGATGCTGGCGTA
ATGGCTTTAAACGACCCGTCTTGAAACACGGACCAAGGAGTCTAACATGC
CTGCGAGTGTTTGGGTGGAAAACCCGAGCGCGTAATGAAAGTGAAAGTTG
AGACCTCTGTCGTGGAGGGCATCGACGCCCGGACCTGACGTTCTCTGACG
GATCCGCGGTAGAGCATGCATGTTGGGACCCGAAAGATGGTGAACTATGC
CTGAATAGGGCGAAGCCAGAGGAAACTCTGGT??????????????????
??????????????????????????????????????????????????
??????????????????????????????????????????????????
????????????????????????001000?10??000000000000001
10100000001?01010011000??1?0000010000????10??10010
101000001??000000000000000001?100110?00000100001?1
0001?1000000000?100?1?0???0001???010?100???100101?
100??1
>D_mollis_Dai11253
----T-----CTTG--AATGGGGTTGTAGCTGGCCTT-----------AA
AGGCA--TGTGCTCGCCC--TGT-TCAAA-T-CCA--CTCTACACCTGTG
CACTTACTGTGGGCTTT----GGTTAGA-------AAGCC-----AGGTT
TA----------TAAC--CTG-ACC----TTT------GAGCCGGGCTCA
TGTT--TACT-TCACAAACAACT-----TAGTATC-AGAAT-GTG-TATT
GCAATTT--------AATGCATTT--T-ATACAACTTTCAGCAACGGATC
TCTTGGCTCTCGCATCGATGAAGAACGCAGCGAAATGCGATAAGTAATGT
GAATTGCAGAATTCAGTGAATCATCGAATCTTTGAACGCACCTTGCGCTC
CTTGG-TATTCCGAGGAGCACGCCTGTTTGAGTGTCATGAAATTCTCAAC
CT--ACAA---AGCTTTGT------GTTT-TGTTAG-GC-TTGGAC-TTG
GAG-GCTT------GCTGGCTC----------------TTGTCAGCTTCT
CTTAAATTCATTAGCTT--GATTCC-TTGTG-GATCGGC-C-TCGGTGTG
ATAA--TTGTCTACGCTGTGA-CCGT-GAAACA---TAT---GGT--GAG
CTTC-TAA---TGG---------TCTTGTT----GAAAGAC-ATC-----
TTTTA------TTGAC-ATCTGA----GTTGTAGTCTGGAGAAGTGTTTT
CCGCGCTGGACCGTGTATAAGTCTCTTGGAATAGAGCATCATAGAGGGTG
AGAATCCCGTCTTTGACACGGACTACCAGTGCTTTGTGATGCGCTCTCAA
AGAGTCGAGTTGTTTGGGAATGCAGCTCAAAATGGGTGGTAAATTCCATC
TAAAGCTAAATATTGGCGAGAGACCGATAGCGAACAAGTACCGTGAGGGA
AAGATGAAAAGCACTTTGGAAAGAGAGTTAAACAGTACGTGAAATTGCTG
AAAGGGAAACGATTGAAGTCAGTCGCGTTGTTTGGAACTCAGCCTTGC--
TTTTGCTTGGTGCACTTTCTGAATGACGGGCCAGCATCAATTTCAGCCGT
TGGAAAAAGGCTGGGGGAATGTGGCACC----TTC--GGGTG--TGTTAT
AGCCTCTGG---TCACATACAACGGTTGGGATTGAGGACCGCAGCGC--G
CCGTAAGGCAGGGGG---TTTCCCACTTTCGCGCTTAGGATGCTGGCATA
ATGGCTTTAAACGACCCGTCTTGAAACACGGACCAAGGAGTCTAACATGC
CTGCGAGTGTTTGGGTGGAAAACCCGAGCGCGTAATGAAAGTGAAAGTTG
AGACCTCTGTCATGGAGGGCATCGACGCCCGGACTTGAAGTTTTCTGATG
GATCCGCGGTAGAGCATGTATGTTGGGACCCGAAAGATGGTGAACTATGC
CTGAATAGGGTGAAGCCAGAGGAAACTCTGGT1???1000100????00?
?????1??100100111?10???0000000000???10??????????00
?10?0???0???000000?10???00???0?10000000000010000??
?1??00000010??0??00???0010?00010000000???1???????1
10100001????0?11001?100??1?0000000000???100??10010
11101??????0???10???????????1?111110?11?10??0?1??1
11???100?10??0?1000?1?0???0001???010?100???1?1101?
100??1
>D_mollis_RLG6304
TGAGT-----CTTG-AAATGGGGTTGTAGCTGGCCTT-----------AA
AGGCA--TGTGCTCGCCC--TGT-TCAAA-T-CCA--CTCTACACCTGTG
CACTTACTGTGGGCTTT----GGTTAGA-------AAGCC-----AGGTT
TA----------TAAC--CTG-ACC----TTT------GAGCCGGGCTCA
TGTT--TACT-TTACAAACAACT-----TAGTATC-AGAAT-GTG-TATT
GCAATTT--------AATGCATTT--T-ATACAACTTTCAGCAACGGATC
TCTTGGCTCTCGCATCGATGAAGAACGCAGCGAAATGCGATAAGTAATGT
GAATTGCAGAATTCAGTGAATCATCGAATCTTTGAACGCACCTTGCGCTC
CTTGG-TATTCCGAGGAGCACGCCTGTTTGAGTGTCATGAAATTCTCAAC
CT--ACAA---AGCTTTGT------GTTT-TGTTAG-GC-TTGGAC-TTG
GAG-GCTT------GCTGGCTC----------------TTGTCAGCTTCT
CTTAAATTCATTAGCTT--GATTCC-TTGTG-GATCGGC-C-TCGGTGTG
ATAA--TTGTCTACGCTGTGA-CCGT-GAAACA---TAT---GGT--GAG
CTTC-TAA---TGG---------TCTTGTT----GAAAGAC-ATC-----
TTTTA------TTGAC-ATCTGACCTCGTTGTAGTCTGGAGAAGTGTTTT
CCGCGCTGGACCGTGTATAAGTCTCTTGGAATAGAGCGTCATAGAGGGTG
AGAATCCCGTCTTTGACACGGACTACCAGTGCTTTGTGATGCGCTCTCAA
AGAGTCGAGTTGTTTGGGAATGCAGCTCAAAATGGGTGGTAAATTCCATC
TAAAGCTAAATATTGGCGAGAGACCGATAGCGAACAAGTACCGTGAGGGA
AAGATGAAAAGCACTTTGGAAAGAGAGTTAAACAGTACGTGAAATTGCTG
AAAGGGAAACGATTGAAGTCAGTCGCGTTGTTTGGAACTCAGCCTTGC--
TTTTGCTTGGTGCACTTTCTGAATGACGGGCCAGCATCAATTTCAGCCGT
TGGAAAAAGGCTGGGGGAATGTGGCACC----TTC--GGGTG--TGTTAT
AGCCTCTGG---TCACATACAACGGTTGGGATTGAGGACCGCAGCGC--G
CCGTAAGGCAGGGGG---TTTCCCACTTTCGCGCTTAGGATGCTGGCATA
ATGGCTTTAAACGACCCGTCTTGAAACACGGACCAAGGAGTCTAACATGC
CTGCGAGTGTTTGGGTGGAAAACCCGAGCGCGTAATGAAAGTGAAAGTTG
AGACCTCTGTCATGGAGGGCATCGACGCCCGGACTTGAAGTTTTCTGATG
GATCCGCGGTAGAGCATGTATGTTGGGACCCGAAAGATGGTGAACTATGC
CTGAATAGGGTGAAGCCAGAGGAAACTCTGGT1??10000100????00?
?????1??100100111?10???0000000000???10??????????00
?10?0???0???000000?10???00???0?10000000000010000??
?1??00000010??0??00???0010?00010000000???1???????1
10100001????0?11001?100??1?0000000000???100??10010
11101??????0???10???????????1?111110?11?10??0?1??1
11???100?10??0?1000?1?0???0001???010?100???1?1101?
100??1
>D_scutellata_Cui9510
----T-----CTTG-AAAT-GGGTTGTAGCTGGCCTCAA---------CC
AGGCA--TGTGCTCGCCC--TGC-TCAAA-T-CCA--CTCTACACCTGTG
CACTTACTGTGGGTTTG----GTATTTG-G-----GGGCC-----TGGTT
TTAC--------TTGG-------TC----TCTT-----GAGCCAAGCTCA
TGTTT-TATT---ACAAACAACCG----TAGTATC-AGAAT-GTA-TACC
GTGATGT--------AACACATCT-AT-ATACAACTTTCAGCAACGGATC
TCTTGGCTCTCGCATCGATGAAGAACGCAGCGAAATGCGATAAGTAATGT
GAATTGCAGAATTCAGTGAATCATCGAATCTTTGAACGCACCTTGCGCTC
CTTGG-TATTCCGAGGAGCACACCTGTTTGAGTGTCGTGAAATTCTCAAC
CT-AACT----GCCTTTGT-----CGGTTTTGTTAG-GC-TTGGATAATG
GAG-GCTT------GCCGGCTACGT----------GGTATGTCGGCTCCT
CTCAAATGCATTAGCTT--GGTTCC-TTGTA-GATCAGCTC-TCGGTGTG
ATAA--TTGTCTATACCGTGA-CTGT-GAAACG---TTT---GAC--AAG
CTTC-TAA---CCG---------TCTCTTAA---TTGAGAC-ACT-----
TCATAC-----TTGAC-ATCTGA----GTTGTAGTCTGGAGAAGTGCTTT
CCGCGCTGGACCGTGTATAAGTCTCTTGGAATAGAGCGTCATAGAGGGTG
AGAATCCCGTCTTTGACACGGACTACCAGTGCTTTGTGATGCGCTCTCAA
AGAGTCGAGTTGTTTGGGAATGCAGCTCAAAATGGGTGGTAAACTCCATC
TAAAGCTAAATATTGGCGAGAGACCGATAGCGAACAAGTACCGTGAGGGA
AAGATGAAAAGCACTTTGGAAAGAGAGTTAAACAGTACGTGAAATTGCTG
AAAGGGAAACACTTGAAGTCAGTCGCGTCGTTCAGAACTCAGCCTTGC--
TTCCGCTTGGTGCACTTTCTGGATGACGGGCCAGCATCAATTTTGACCGT
TGGAAAAGGGTTGGGGGAATGTGGCACC----TTT--GGGTG--TGTTAT
AGCCTCCAG---TCGCATACAACGGTTGGGATTGAGGACCGCAGCGC--G
CCGCAAGGCAGGGGT---TCGCCCACTTTCGCGCTTAGGATGCTGGCATA
ATGGCTTTAAATGACCCGTCTTGAAACACGGACCAAGGAGTCTAACATGC
CTGCGAGTGTTTGGGTGGAAAACTCGAGCGCGTAATGAAAGTGAAAGTTG
AGACCTCTGTCGTGGAGGGCATCGACGCCCGGACCTGACGTTCTCTGACG
GTTCCGCGGTAGAGCATGTATGTTGGGACCCGAAAGATGGTGAACTATGC
CTGAATAGGGTGAAGCCAGAGGAAACTCTGGT1??10001000???100?
?????1??100100111?10???0000000000100000??1??????00
?10?0???0???000000000000001??0????1?0??00???0000??
?1??00000000?10??00???00001000?10??0000000???1???1
10100001????010100110?1????0000000000??1000??00010
10101??????000000??1000????01?110110?11?10??0?1??1
11???100000?10?1000?1?0???0000??1010?100???1?1101?
100??1
>D_scutellata_RLG9584T
CGAGT-----CTTG-AAAT-GGGTTGTAGCTGGTCTCAC----------C
AGGCA--TGTGCTCGCCC--TGC-TCAAA-T-CCA--CTCTACACCTGTG
AACCTATTGTGGGCTTG----GTATTTG-GG----AGGCC-----TGGTT
TC----------TTAC--TTG-GTC----TTTT-----GAGCCAAGCTCA
TGTTT-CATT---ACAAACACTG-----TAGTATC-AGAAT-GTT-TATC
ACGATGT--------AACACATCT-AT-ATACAACTTTCAGCAACGGATC
TCTTGGCTCTCGCATCGATGAAGAACGCAGCGAAATGCGATAAGTAATGT
GAATTGCAGAATTCAGTGAATCATCGAATCTTTGAACGCACCTTGCGCTC
CTTGG-TATTCCGAGGAGCACACCTGTTTGAGTGTCGTGAAATTCTCAAC
CT-AACT----GCCTTTGT-----TGGTATTGTTAG-GC-TTGGATAATG
GAG-GCTT------GCTGGCTACTT-----------GTTAGTCGGCTTCT
CTCAAATTCATTAGCTT--GGTTCC-TTGTG-GATCAGTTC-TCGGTGTG
ATAA--TTGTCTATGCCGTGA-CTGT-GAAATG---TTT---GAC--AAG
CTTC-TAA---CTG---------TCTCTCTA---GGGAGAC-ATT-----
TATTAT-----TTGAC-ATCTGGCCTCGTTGTAGTCTGGAGAAGTGCTTT
CCGCGCTGGACCGTGTATAAGTCTCTTGGAATAGAGTGTCATAGAGGGTG
AGAATCCCGTCTTTGACACGGACTACCAGTGCTTTGTGATGCGCTCTCAA
AGAGTCGAGTTGTTTGGGAATGCAGCTCAAAATGGGTGGTAAACTCCATC
TAAAGCTAAATATTGGCGAGAGACCGATAGCGAACAAGTACCGTGAGGGA
AAGATGAAAAGCACTTTGGAAAGAGAGTTAAACAGTACGTGAAATTGCTG
AAAGGGAAACACTTGAAGTCAGTCGCGTTGTTCAGAACTCAGCCTTGC--
TTCCGCTTGGTGCACTTTCTGGATGACGGGCCAGCATCAATTTTGACCGT
TGGAAAAGGGTTGGGGGAATGTGGCACC----TTC--GGGTG--TGTTAT
AGCCTTCAG---TCGCATACAACGGTTGGGATTGAGGACCGCAGCGC--G
CCGCAAGGCAGGGGT---TCGCCCACTTTCGCGCTTAGGATGCTGGCATA
ATGGCTTTAAATGACCCGTCTTGAAACACGGACCAAGGAGTCTAACATGC
CTGCGAGTGTTTGGGTGGAAAACCCGAGCGCGTAATGAAAGTGAAAGTTG
AGACCTCTGTCGTGGAGGGCATCGACGCCCGGACCTGACGTTCTCTGACG
GTTCCGCGGTAGAGCATGTATGTTGGGACCCGAAAGATGGTGAACTATGC
CTGAATAGGGTGAAGCCAGAGGAAACTCTGGT1??10001000????10?
?????1??100100111?10???0000000000100000000?1????00
?10?0???0???000000?10???00???0?10000000000010000??
?1??00000000?10??00???00001000?10??000???1???????1
10100001????010100110?1????0000000000??1000??00010
10101??????000000???100????01?110110?11?10??0?1??1
11???100000?10?1000?1?0???0000??1010?100???1?1101?
100??1
>D_stereoides_Holonen
----T-----CTTG-AAATGGGGTTGTAGCTGGTCCTTT---------AA
AGACA--CGTGCTCGCCC--TGT-TCAAA-T-CCA--CTCTACACCTGTG
CACTTACTGTGGGCTTT----GGTTTCT-------GAGCT-----GGGTT
CA-----------TAC--CTG-GCT----TTT------GAGCCGGGCTCA
TGTT--TACT-TTACAAACAACT-----TAGTATC-AGAAT-GTA-CATT
GCGATTT--------AACGCATTT--T-ATACAACTTTCAGCAACGGATC
TCTTGGCTCTCGCATCGATGAAGAACGCAGCGAAATGCGATAAGTAATGT
GAATTGCAGAATTCAGTGAATCATCGAATCTTTGAACGCACCTTGCGCTC
CTTGG-TATTCCGAGGAGCACGCCTGTTTGAGTGTCATGAAATTCTCAAC
CT--ACAA--AGCCT-TGT------GTTT-TGTTAG-GA-TTGGAC-TTG
GAG-GCTT------GCTGGCTC-----------------TGTCAGCTCCT
CTTAAATTCATTAGCTT--GATTCC-TTGTG-AATCGGC-C-TCGGTGTG
ATAA--TTGTCTACGCTGTGA-CCGT-GAAACG---TTT---GGT--GAG
CTTA-TAA---TGG---------TCTCTTT-----AGAGAC-AGC-----
TTCTT------TTGAC-ATCTGA----GTTGTAGTCTGGAGAAGTGTTTT
CCGCGCTGGACCGTGTATAAGTCTCTTGGAATAGAGCGTCATAGAGGGTG
AGAATCCCGTCTTTGACACGGACTACCAGTGCTTTGTGATGCGCTCTCAA
AGAGTCGAGTTGTTTGGGAATGCAGCTCAAAATGGGTGGTAAATTCCATC
TAAAGCTAAATATTGGCGAGAGACCGATAGCGAACAAGTACCGTGAGGGA
AAGATGAAAAGCACTTTGGAAAGAGAGTTAAACAGTACGTGAAATTGCTG
AAAGGGAAACGATTGAAGTCAGTCGCGTTGTTTGGAACTCAGCCTTGC--
TTTTGCTTGGTGCACTTTCTGAACGACGGGCCAGCATCAATTTCAGCCGT
TGGAAAAAGGTTAGAGGAATGTGGCACC----TTC--GGGTG--TGTTAT
AGCCTCTGG---TCACATACAACGGTTGGGATTGAGGACCGCAGCGC--G
CCGCAAGGCAGGGGA-TAAAACCCACTTTCGCGCTTAGGATGCTGGCATA
ATGGCTTTAAACGACCCGTCTTGAAACACGGACCAAGGAGTCTAACATGC
CTGCGAGTGTTTGGGTGGAAAACCCGAGCGCGTAATGAAAGTGAAAGTTG
AGACCTCTGTCGTGGAGGGCATCGACGCCCGGACTTGAAGTTTTCTGATG
GATCCGCGGTAGAGCATGTATGTTGGGACCCGAAAGATGGTGAACTATGC
CTGAATAGGGTGAAGCCAGAGGAAACTCTGGT1??10000000???100?
?????1??100100111?10???0000000000???10??????????00
?10?0???0???000000??1????0???0?10000000000010000??
?1??00000010??0??00???0010?00010000000???1???????1
10100001????0?11001?100?1000000010000???100??10010
11101??????0????1???????????1?111110?11?10??0?1??1
11???100??1??0?1000?1?0???0001???010?100???1?1101?
100100
>E_brachypora_TFMF24995
--------------------------------------------------
--------------------------------------------------
--------------------------------------------------
-----------------------------TCTC---TGGATCTGGCCTCA
CGTTTTTATT-----ACACAC-------AAGTATT-AGAAT-GTG-TACT
GCGATGTTGT-----AACGCATTT-AT-ATACAACTTTCAGCAACGGATC
TCTTGGCTCTCGCATCGATGAAGAACGCAGCGAAATGCGATAAGTAATGT
GAATTGCAGAATTCAGTGAATCATCGAATCTTTGAACGCACCTTGCGCTC
CTTGG-TATTCTGAGGAGCACGCCTGTTTGAGTGTCATGAAATTCTCAAC
CT-TATAT---GCCCTTGTTATGGGGGGTCTGT-AAAG--TTGGAC-TTG
GAG-GTGTATT---GTCAGCTTGCTCT-------CTGCGAGTTGGCTCCT
CTCAAATGCATTAGCTTTAGTTCCT-TTGTG-GATCGGCTT-TTGGTGTG
ATAGTTGTGTCTACGCCGTGA-CCGT-GAAGCGT-TTAT---GGCATAAG
CTTA-TAAACTCCAACGCCTCTTTCCCATTC--TTTGGGAT-AGCG----
TTCTC------TTGACAATCTGACCTCGTTGTAGTCTGGAGAAGTGCTTT
CTGTGCTGGACCGTGTATAAGTCTCTTGGAATAGAGCGTCATAGAGGGTG
AGAATCCCGTCTTTGACACGGACTACCAGTGCTCTGTGATGCGCTCTCAA
AGAGTCGAGTTGTTTGGGAATGCAGCTCAAAATGGGTGGTAAATTCCATC
TAAAGCTAAATATTGGCGAGAGACCGATAGCGAACAAGTACCGTGAGGGA
AAGATGAAAAGCACTTTGGAAAGAGAGTTAAACAGTACGTGAAATTGCTG
AAAGGGAAACGCTTGAAGTCAGTCGCGTTGTTTGGAACTCAGCCTTGC-T
TTTTGCTTGGTGCACTTTCTGAATGACGGGCCAGCATCGATTTTGACTGT
TGGAAAAGGGCTGGGGGAATGTGGCACC----TTT--GGGTG--TGTTAT
AGCCTCCTG---TCGCATACAGCGGTTGGGATCGAGGAATGCAGCGC--G
CCGCAAGGCAGGGGT---TTGCCCACTTTCGCGCTTAGGATGCCGGCATA
ATGGCTTTAAACGACCCGTCTTGAAACACGGACCAAGGAGTCTAACATAC
CTGCGAGTGTTTGGGTGGAAAACCCGAGTGCGTAATGAAAGTAAAAGTTG
AGACCTCTGTCGTGGAGGGCATCGACGCCCGGACCTGACGTTCTCTGAAG
GATCCGCGGTGGAGCATGTATGTTGGGACCCGAAAGATGGTGAACTATGC
CTGAATAGGGTGAAGCCAGAGGAAACTCTGGT??????????????????
??????????????????????????????????????????????????
???????????????????????????????????????????????0??
????00000000100?00000000000000??1???10???????????1
10100000001?01010011000??1?00000000000000000000101
?11000001??000000000000???1000110100011000100?1?00
10000000000100?10000010???0001???0001000???1?1101?
100??1
>E_maximipora_WD2552
--------------------------------------------------
--------------------------------------------------
--------------------------------------------------
-------------------TCCTCCA---GATC------TTCTGACCTCA
CGTTT-TATTT--ACAAACTC--------TGTATC-AGAAT-GTG-TATT
GCGATGT--------AACGCATCT-AT-ATACAACTTTCAGCAACGGATC
TCTTGGCTCTCGCATCGATGAAGAACGCAGCGAAATGCGATAAGTAATGT
GAATTGCAGAATTCAGTGAATCATCGAATCTTTGAACGCACCTTGCGCTC
CTTGG-TATTCCGAGGAGCACACCTGTTTGAGTGTCATGAAATCCTCATC
TT--GTAG-CATCCT-TGT---GAGGGTG--GTATAAGG-TTGGAC-TTG
GAG-GT-TATT---GCTGGCTT-----------TTAGTGGTCTGGCTCCT
CTCAAATGTATTAGCTA--GGTTCTATTGTG-GATCGGCTT-TCAGTGTG
ATAG--TTGTCTACGCTGTGA-CCGT-GAAGCTTCATTT---GGC--CTG
CTTC-TAAAG-TTG---------TTTTGTTT--GATTTCTCAAGCAAAA-
CTTTTC-----TTGAC-ATCTGACCTCGTTGTAGTCTGGAGAAGTGCTTT
CCGCGCTGGACCGTGTATAAGTCTCTTGGAACAGAGCGTCATAGAGGGTG
AGAATCCCGTCTTTGACACGGACTACCAGTGCTTTGTGATGCGCTCTCAA
AGAGTCGAGTTGTTTGGGAATGCAGCTCAAAATGGGTGGTAAATTCCATC
TAAAGCTAAATATTGGCGAGAGACCGATAGCGAACAAGTACCGTGAGGGA
AAGATGAAAAGCACTTTGGAAAGAGAGTTAAACAGTACGTGAAATTGCTG
AAAGGGAAACGCTTGAAGTCAGTCGCGTCGTTTGGAACTCAGCCTTGC--
TTTTGCTTGGTGCACTTTCTGAATGACGGGCCAGCATCGATTTTGACCGT
TGGAAAAGGGCTTGAGGAATGTGGCACC----TTC--GGGTG--TGTTAT
AGCCTCTTG---TCGCATACAGCGGTTGGGATCGAGGAACGCAGCGC--G
CCGCAAGGCAGGGGT---TCACCCACTTTCGCGCTTAGGATGCTGGCATA
ATGGCTTTAAACGACCCGTCTTGAAACACGGACCAAGGAGTCTAACATAC
CTGCGAGTGTTTGGGTGGAAAACCCGAGCGCGTAATGAAAGTGAAAGTTG
AGACCTCTGTCGTGGAGGGCATCGACGCCCGGACCTGACGTTCTCTGAAG
GATCCGCGGTAGAGCATGTATGTTGGGACCCGAAAGATGGTGAACTATGC
CTGAATAGGGTGAAGCCAGAGGAAACTCTGGT??????????????????
??????????????????????????????????????????????????
????????????0????????????0???????0000?000000000000
00?100000000??1???0???000010000001???1???????????1
10100001????0101001?10010000000010000100000?0?1000
111100001??010000?00000???001?010110?11000000?1??1
1001?100000100?000000000010000??1010?100???1?1101?
100??1
>E_russiceps_WD674
--------------------------------------------------
--------------------------------------------------
--------------------------------------------------
-----------------------------TCTC---TGGATCTGGCCTCA
CGTTTTTATT-----ACACAC-------AAGTATT-AGAAT-GTG-TACT
GCGATGTTGT-----AATGCATTT-AT-ATACAACTTTCAGCAACGGATC
TCTTGGCTCTCGCATCGATGAAGAACGCAGCGAAATGCGATAAGTAATGT
GAATTGCAGAATTCAGTGAATCATCGAATCTTTGAACGCACCTTGCGCTC
CTTGG-TATTCTGAGGAGCACGCCTGTTTGAGTGTCATGAAATTCTCAAC
CT-TATAT---GCCCTTGTTATGGGGGGTCTGT-AAAG--TTGGAC-TTG
GAG-GTGTATT---GTCAGCTTGCCCT-------TTGCGAGTTGGCTCCT
CTCAAATGCATTAGCTTTAGTTCCT-TTGTG-GATTGGCTT-TTGGTGTG
ATAGTTGTGTCTACGCCGTGG-CCGT-GAAGCGT-TTAT---GGCATAAG
CTTA-TAAACTCCAACGCCTCTTTCCCATTC--TTTGGGAT-AGCG----
TTCTC------TTGACAATCTGACCTCGTTGTAGTCTGGAGAAGTGCTTT
CCGCGCTGGACCGTGTATAAGTCTCTTGGAATAGAGCGTCATAGAGGGTG
AGAATCCCGTCTTTGACACGGACTACCAGTGCTTTGTGATGCGCTCTCAA
AGAGTCGAGTTGTTTGGGAATGCAGCTCAAAATGGGTGGTAAATTCCATC
TAAAGCTAAATATTGGCGAGAGACCGATAGCGAACAAGTACCGTGAGGGA
AAGATGAAAAGCACTTTGGAAAGAGAGTTAAACAGTACGTGAAATTGCTG
AAAGGGAAACGCTTGAAGTCAGTCGTGTTATTTGGAACTCAGCCTTGC-T
TTTTGCTTGGTGCACTTTCTGAATGACAGGCCAGCATCAATTTTGACTGT
TGGAAAAGGGCTTGAGGAATGTGGCACC---CTTT-TGGGTG--TGTTAT
AGCCTCTGG---TCATATACAGCGGTTGGGATTGAGGAACGCAGCGC--G
CCGTAAGGCAGGGGT---TTACCCACTTTCGCGCTTAGGATGCTGGCATA
ATGGCTTTAAACGACCCGTCTTGAAACACGGACCAAGGAGTCTAACATAC
CTGCGAGTGTTTGGGTGGAAAACCCGAGCGCGTAATGAAAGTGAAAGTTG
AGACCTCTGTCGTGGAGGGCATCGACGCCCGGACCTGACGTTTTCTGAAG
GATCCGCGGTGGAGCATGTATGTTGGGACCCGAAAGATGGTGAACTATGC
CTGAATAGGGTGAAGCCAGAGGAAACTCTGGT??????????????????
??????????????????????????????????????????????????
???????????????????????????????????????????????0??
????00000000100?00000000000000??1???10???????????1
10100000001?01010011000??1?00000000000000000000101
?11000001??000000000000???1000110100011000100?1?00
10000000000100?10000010???0001???0001000??1010101?
100??1
>F_brasiliensis_INPA241452
----------------------------GCTGGCCTTTA--------CGA
AGGCA--TGTGCACGCCC--TGC-TC-AA-T-CCA--CTCTACACCTGTG
AACTTACTGTGGGTTTC----GAGAAGG-------GGGCC----------
------------GTAAAA-AA-GCC----TTCA-----GATTGAAGCCCA
CGTTT-AACC---ACAAACACTG-TC-ATTGTATT-TGAAT-G---TATC
GCGATGTTAATA---AACGCATCT-AT-ATACAACTTTCAGCAACGGATC
TCTTGGCTCTCGCATCGATGAAGAACGCAGCGAAATGCGATAAGTAATGT
GAATTGCAGAATTCAGTGAATCATCGAATCTTTGAACGCACCTTGCGCTC
CTTGG-TATTCCGAGGAGCACACCTGTTTGAGCGTCGTGTAACTCTCAAC
CT--ACAA--GTCCTTTGT----TGACTT-TGTTAG-GC-TTGGATATTG
GAG-GTCTTT----GCTGGCTG-----------TTTATTAGCCAGCTCCT
CTTAAATGCATTAGCTT--GGTTCCTCTGCG-AATCGGCTC-TCGGTGTG
ATAA--ATGTCTACGCCGTGA-CCGT-GAAGCGT-TTAT--GGGC--GAG
CTTC-TAA------------------------------------------
---------------------------GTTGTAGTCTGGAGAAGTGCTTT
CCGCGCCGGACCGTGTATAAGTCTCTTGGAATAGAGCGTCATAGAGGGTG
AGAATCCCGTCTTTGACACGGACTACCGGTGCTTTGTGATGCGCTCTCAA
AGAGTCGAGTTGTTTGGGAATGCAGCTCAAAATGGGTGGTAAATTCCATC
TAAAGCTAAATATTGGCGAGAGACCGATAGCGAACAAGTACCGTGAGGGA
AAGATGAAAAGCACTTTGGAAAGAGAGTTAAACAGTACGTGAAATTGCTG
AAAGGGAAACGCTTGAAGTCAGTCGCGTCGTGCAGAACTCAGCCTTGC--
ATTCGCTTGGTGCACTTTCTGTACGACGGGCCAGCATCGATTTTAATCGT
TGGATAAGGGCTCGAGGAATGTGGCACT-CTTTAT--GGGTG--TGTTA-
AGCCTCGGG---TCGCATACAACGGTCGGGATCGAGGAACGCAGCAC---
----------------------------TTGTGCTTAGGATGCTGGCTTA
ATGGCTTTAAACGACCCGTCTTGAAACACGGACCAAGGAGTCTAACATGC
CTGCGAGTGTTTGGGTGGTAAACCCGAGCGCGTAATGAAAGTGAAAGTTG
AGACCTCTGTCGTGGAGGGCATCGACGCCCGGACCTGACGTTCTCTGACG
GATCCGCGGTAGAGC-----------------------------------
--------------------------------????????000??10000
?00001??100110111?10???0000000000???10??????????00
??1?????0???0????0??0???00???0000000010000010000??
?1??00000000?10??00???00001000?10??000100000000101
11?0000000010101001?100?1000000000000?10000?010010
101000?1???010000?00000???001?010110?1100010010??1
1????????????????????????????????????1001000?1111?
?1????
>F_brasiliensis_TENN10242
----------------------------GCTGGCCTTTA--------CGA
AGGCA--TGTGCACGCCC--TGC-TC-AA-T-CCA--CTCTACACCTGTG
AACTTACTGTGGGTTTC----GAGAAGG-------GGGCC----------
------------GTAAAA-AA-GCC----TTCA-----GATTGAAGCCCA
CGTTT-AACC---ACAAACACTG-TC-ATTGTATT-TGAAT-G---TATC
GCGATGTTAATA---AACGCATCT-AT-ATACAACTTTCAGCAACGGATC
TCTTGGCTCTCGCATCGATGAAGAACGCAGCGAAATGCGATAAGTAATGT
GAATTGCAGAATTCAGTGAATCATCGAATCTTTGAACGCACCTTGCGCTC
CTTGG-TATTCCGAGGAGCACACCTGTTTGAGCGTCGTGTAACTCTCAAC
CT--ACAA--GTCCTTTGT----TGACTT-TGTTAG-GC-TTGGATATTG
GAG-GTCTTT----GCTGGCTG-----------TTTATTAGCCAGCTCCT
CTTAAATGCATTAGCTT--GGTTCCTCTGCG-AATCGGCTC-TCGGTGTG
ATAA--ATGTCTACGCCGTGA-CCGT-GAAGCGT-TTAT--GGGC--GAG
CTTC-TAA------------------------------------------
---------------------------GTTGTAGTCTGGAGAAGTGCTTT
CCGCGCCGGACCGTGTATAAGTCTCTTGGAATAGAGCGTCATAGAGGGTG
AGAATCCCGTCTTTGACACGGACTACCGGTGCTTTGTGATGCGCTCTCAA
AGAGTCGAGTTGTTTGGGAATGCAGCTCAAAATGGGTGGTAAATTCCATC
TAAAGCTAAATATTGGCGAGAGACCGATAGCGAACAAGTACCGTGAGGGA
AAGATGAAAAGCACTTTGGAAAGAGAGTTAAACAGTACGTGAAATTGCTG
AAAGGGAAACGCTTGAAGTCAGTCGCGTCGTGCAGAACTCAGCCTTGC--
ATTCGCTTGGTGCACTTTCTGTACGACGGGCCAGCATCGATTTTAATCGT
TGGATAAGGGCTCGAGGAATGTGGCACT-CTTTAT--GGGTG--TGTTA-
AGCCTCGGG---TCGCATACAACGGTCGGGATCGAGGAACGCAGCAC---
----------------------------TTGTGCTTAGGATGCTGGCTTA
ATGGCTTTAAACGACCCGTCTTGAAACACGGACCAAGGAGTCTAACATGC
CTGCGAGTGTTTGGGTGGTAAACCCGAGCGCGTAATGAAAGTGAAAGTTG
AGACCTCTGTCGTGGAGGGCATCGACGCCCGGACCTGACGTTCTCTGACG
GATCCGCGGTAGAGCATGTATGTTGGGACCCGAAAGATGGTGAACTATGC
CTGAATAGGGTGAAGCCAGAGGAAACTCTGGT????????000??10000
?00001??100110111?10???0000000000???10??????????00
??1?????0???0????0??0???00???0000000010000010000??
?1??00000000?10??00???00001000?10??000100000000101
11?0000000010101001?100?1000000000000?10000?010010
101000?1???010000?00000???001?010110?1100010010??1
1????????????????????????????????????1001000?1111?
?1????
>F_emerci_WD2343
CGAGT-----TTTG-AAA-GGGGTTGTAGCTGGCCTTAC----------G
AGGCAT-TGTGCACACCC--TGC-TC-AA-T-CCA--CTCTACACCTGTG
AACTAACTGTGGGTCTT--TTGG------------GGGTTT----GCA-T
C-----------TGTTGT--A-AGC----CTT--------TGGGGGCTCA
TGTTT--ACTTT-ACAAACACTC-AT-AAAGTAAT-GGAAT-GTG-TATT
GCGATGT--------AATGCATCT-TT-ATACAACTTTCAGCAACGGATC
TCTTGGCTCTCGCATCGATGAAGAACGCAGCGAAATGCGATAAGTAATGT
GAATTGCAGAATTCAGTGAATCATCGAATCTTTGAACGCACCTTGCGCTC
CTTGG-TATTCCGAGGAGCACACCTGTTTGAGTGTCGTGTAATTCTCAAC
CT--ACAA-GGTCTT-TGT----GGGCCT-TGTTAG-GC-TTGGATATTG
GAG-GA-TATAATTGTCGGC----------------ATGAGTCGGCTCCT
CTTAAATGCATTAGCTT--GGTCCT-TTGTG-GATCGGCTC-TCGGTGTG
ATAAG-TTGTTTATGCCGTGA-CCGT-GAAGCATTTTCTATGGGAAGGAG
CTTA-TA-------------------------------------------
---------------------------GTTGTAGTCTGGAGAAGTGCTTT
CCGTGCCGGACCGTGTATAAGTCTCTTGGAATAGAGCGTCATAGAGGGTG
AGAATCCCGTCTTTGACACGGACTACCGGTGCTTTGTGATGCGCTCTCAA
AGAGTCGAGTTGTTTGGGAATGCAGCTCAAAATGGGKGGTAAATTCCATC
TAAAGCTAAATATTGGCGAGAGACCGATAGCGAACAAGTACCGTGAGGGA
AAGATGAAAAGCACTTTGGAAAGAGAGTTAAACAGTACGTGAAATTGCTG
AAAGGGAAACGCTTGAAGTCAGTCGCGTTGTGCAGAACTCAACCTAGC--
TTTTGCTTGGTGCACTTTCTGTATGACGGGCCAGCATCGATTTTGACTGT
CGGAAAAGGGTTGAAGGAATGTGGCACC----TCC--GGGTG--TGTTAT
AGCCTTTGG---TCGCATACGGCAGTTGGGATCGAGGAACGCAGCGT--G
CCGCAAGGTGGGGCT--TCGGCCTACATTCACGCTTAGGATGCTGGCATA
ATGGCTTTAAACGACCCGTCTTGAAACACGGACCAAGGAGTCTAACATGC
CTGCGAGTGTTTGGGTGGAAAACCCGAGCGCGTAATGAAAGTGAAAGTTG
AGACCTCTGTCGTGGAGGGCATCGACGCCCGGACCTGAAGTTTTCTGACG
GATCCGCGGTAGAGCATGTATGTTGGGACCCGAAAGATGGTGAACTATGC
CTGAATAGGGTGAAGCCAGAGGAAACTCTGGT1??10100000????10?
?????01?100110111100?001?????????????0??????????00
00010???0???000110??0???00???00000000?1000010000??
?1??000000?1???????????000?1?000001000100000000101
10100001????0101001?10010000000010000?10000?010010
101100000001???00????00????01?11010011100000000000
1????????????????????????????????????100???1?1101?
100?10
>F_emerci_WD2379
CGAGT-----TTTG-AAA-GGGGTTGTAGCTGGCCTTAC----------G
AGGCAT-TGTGCACACCC--TGC-TC-AA-T-CCA--CTCTACACCTGTG
AACTAACTGTGGGTCTT--TTGG------------GGGTTT----GCA-T
C-----------TTTTGT--A-AGC----CTT--------TGGGGGCTCA
TGTTT--ACTTT-ACAAACACTC-AT-AAAGTAAT-GGAAT-GTG-TATT
GCGATGT--------AATGCATCT-TT-ATACAACTTTCAGCAACGGATC
TCTTGGCTCTCGCATCGATGAAGAACGCAGCGAAATGCGATAAGTAATGT
GAATTGCAGAATTCAGTGAATCATCGAATCTTTGAACGCACCTTGCGCTC
CTTGG-TATTCCGAGGAGCACACCTGTTTGAGTGTCGTGTAATTCTCAAC
CT--ACAA-GGTCTT-TGT----GGGCCT-TGTTAG-GC-TTGGATATTG
GAG-GA-TATAATTGTCGGC----------------ATGAGTCGGCTCCT
CTTAAATGCATTAGCTT--GGTCCT-TTGTG-GATCGGCTC-TCGGTGTG
ATAAG-TTGTTTATGCCGTGA-CCGT-GAAGCATTTTCTATGGGAAGGAG
CTTA-TA-------------------------------------------
---------------------------GTTGTAGTCTGGAGAAGTGCTTT
CCGTGCCGGACCGTGTATAAGTCTCTTGGAATAGAGCGTCATAGAGGGTG
AGAATCCCGTCTTTGACACGGACTACCGGTGCTTTGTGATGCGCTCTCAA
AGAGTCGAGTTGTTTGGGAATGCAGCTCAAAATGGGKGGTAAATTCCATC
TAAAGCTAAATATTGGCGAGAGACCGATAGCGAACAAGTACCGTGAGGGA
AAGATGAAAAGCACTTTGGAAAGAGAGTTAAACAGTACGTGAAATTGCTG
AAAGGGAAACGCTTGAAGTCAGTCGCGTTGTGCAGAACTCAACCTAGC--
TTTTGCTTGGTGCACTTTCTGTATGACGGGCCAGCATCGATTTTGACTGT
CGGAAAAGGGTTGAAGGAATGTGGCACC----TCC--GGGTG--TGTTAT
AGCCTTTGG---TCGCATACGGCAGTTGGGATCGAGGAACGCAGCGT--G
CCGCAAGGTGGGGCT--TCGGCCTACATTCACGCTTAGGATGCTGGCATA
ATGGCTTTAAACGACCCGTCTTGAAACACGGACCAAGGAGTCTAACATGC
CTGCGAGTGTTTGGGTGGAAAACCCGAGCGCGTAATGAAAGTGAAAGTTG
AGACCTCTGTCGTGGAGGGCATCGACGCCCGGACCTGAAGTTTTCTGACG
GATCCGCGGTAGAGCATGTATGTTGGGACCCGAAAGATGGTGAACTATGC
CTGAATAGGGTGAAGCCAGAGGAAACTCTGGT1??10100000????10?
?????01?100110111100?001?????????????0??????????00
00010???0???000110??0???00???00000000?1000010000??
?1??000000?1???????????000?1?000001000100000000101
10100001????0101001?10010000000010000?10000?010010
101100000001???00????00????01?11010011100000000000
1????????????????????????????????????100???1?1101?
100?10
>F_pseudobetulinus_TFMF27567
CGAGTT----TTTG-AAA-GGAGTTGTAGCTGGCCTCAT----------G
GGGCA--TGTGCACGCTC--TGCTTC-AA-T-CCACTCTCTACACCTGTG
CACTTACTGTGGGCTTT--CCGGAGG----GA---GGGTTT----GCAAT
CC----------GTTTGT--A-AAT----CTTT-----TGGGAGGGCCTG
CGTTT--ATTC--ACAAACACTT-ATAACAGTAAT-GGAAT-GTA-TACT
ATGATGT--------AACACATCT-ATAATACAACTTTCAGCAACGGATC
TCTTGGCTCTCGCATCGATGAAGAACGCAGCGAAATGCGATAAGTAATGT
GAATTGCAGAATTCAGTGAATCATCGAATCTTTGAACGCACCTTGCGCTC
CTTGG-TATTCCGAGGAGCACGCCTGTTTGAGTGTCATGTAATTCTCAAC
CTTTACAG--GTCCT-TGT-----GACTT-TGTTAG-GC-TTGGATATTG
GAG-GGATTCTATTGCCGGCTTGAG----------TACAAGTTGGCTCCT
CTTAAATGCATTAGCTT--AGTCCC-TAGTG-GATCAGCTC-TCAGTGTG
ATAAG-TTCTTTACGCTGTGA-CTGT-GAAGCATCTTAT---GGC--AAG
CTTC-TAA------------------------------------------
---------------------------GTTGTAGTCTGGAGAAGTGTTTT
CCGCGCTGGACCGTGTACAAGTCTCTTGGAATAGAGCATCATAGAGGGTG
AGAATCCCGTCTTTGACACGGACTGCCAGTGCTTTGTGATGCGCTCTCAA
AGAGTCGAGTTGTTTGGGAATGCAGCTCAAAATGGGTGGTAAATTCCATC
TAAAGCTAAATATTGGCGAGAGACCGATAGCGAACAAGTACCGTGAGGGA
AAGATGAAAAGCACTTTGGAAAGAGAGTTAAACAGTACGTGAAATTGCTG
AAAGGGAAACACTTGAAGTCAGTCGCGTTATGCAGAACTCAACCTTGC-T
TTTTGCTTGGTGCATTTTCTGTATGACGGGCCAGCATCGATTTTGACCGT
CGGATAAGGAATGTATGAATGTGGCACC--TCTCC--GGGTGCGGGTTAT
AGCCTACAACCATCGCATACGTCGGTTGGGATCGAGGAACGCAGCGC--G
CCGCAAGGTGGGGCC-TTTTGGTCACATTCGCGCTTAGGATGCTGGCGTA
ATGGCTTTAAATGACCCGTCTTGAAACACGGACCAAGGAGTCTAACATGC
CTGCGAGTGTTTGGGTGGAAAACCCGAGCGCGTAATGAAAGTGAAAGTTG
AGACCTCTGTCGTGGAGGGCATCGACGCCCGGACCTGAAGTTTTCTGACG
GATCCGCGGTAGAGCATGTATGTTGGGACCCGAAAGATGGTGAACTATGC
CTGAATAGGGTGAAGCCAGAGGAAACTCTGGT01?10100000????10?
?????1??100010110100?0000000?1000?0000000000??1?00
00010???0???000000?10???00???00000000?1000010000??
?1??00000000?10??00???0000?1?00001?000100000000001
10100001????01000010000?1000000010000??1000??10010
10100000000000000??1000????01?110100111000000?1??1
1???????????????????????????????????1000?100?10000
100100
>F_pseudobetulinus_TFMF27626
CGAGT-----TTTG-AAA-GGAGTTGTAGCTGTCCTCAT----------G
GGGCA--TGTGCACGCTC--TGCTTC-AA-T-CCACTCTCTACACCTGTG
CACTTACTGTGGGCTTT--CCGGAGG---GGA---GGGTTT----GCAAT
CC----------GTTTGT--A-AAT----CTTT-----TGGGAGGGCCTG
CGTTT--ATTC--ACAAACACTT-ATAACAGTAAT-GGAAT-GTA-TACT
ATGATGT--------AACACATCT-ATAATACAACTTTCAGCAACGGATC
TCTTGGCTCTCGCATCGATGAAGAACGCAGCGAAATGCGATAAGTAATGT
GAATTGCAGAATTCAGTGAATCATCGAATCTTTGAACGCACCTTGCGCTC
CTTGG-TATTCCGAGGAGCACGCCTGTTTGAGTGTCATGTAATTCTCAAC
CTTTACAG--GTCCT-TGT-----GGCTT-TGTTAG-GC-TTGGATATTG
GAG-GGATTCTATTGCCGGCTTGAG----------TACAAGTTGGCTCCT
CTTAAATGCATTAGCTT--AGTCCC-TAGTG-GATCAGCTC-TCAGTGTG
ATAAG-TTCTTTACGCTGTGA-CCGT-GAAGCATCTTAT---GGC--AAG
CTTC-TAA------------------------------------------
---------------------------GTTGTAGTCTGGAGAAGTGTTTT
CCGCGCTGGACCGTGTACAAGTCTCTTGGAATAGAGCATCATAGAGGGTG
AGAATCCCGTCTTTGACACGGACTGCCAGTGCTTTGTGATGCGCTCTCAA
AGAGTCGAGTTGTTTGGGAATGCAGCTCAAAATGGGTGGTAAATTCCATC
TAAAGCTAAATATTGGCGAGAGACCGATAGCGAACAAGTACCGTGAGGGA
AAGATGAAAAGCACTTTGGAAAGAGAGTTAAACAGTACGTGAAATTGCTG
AAAGGGAAACACTTGAAGTCAGTCGCGTTATGCAGAACTCAACCTTGC-T
TTTTGCTTGGTGCATTTTCTGTATGACGGGCCAGCATCGATTTTGACCGT
CGGATAAGGAATGTATGAATGTGGCACC--TCTCC--GGGTGCGGGTTAT
AGCCTACAACCATCGCATACGTCGGTTGGGATCGAGGAACGCAGCGC--G
CCGCAAGGTGGGGCC-TTTTGGTCACATTCGCGCTTAGGATGCTGGCGTA
ATGGCTTTAAATGACCCGTCTTGAAACACGGACCAAGGAGTCTAACATGC
CTGCGAGTGTTTGGGTGGAAAACCCGAGCGCGTAATGAAAGTGAAAGTTG
AGACCTCTGTCGTGGAGGGCATCGACGCCCGGACCTGAAGTTTTCTGACG
GATCCGCGGTAGAGCATGTATGTTGGGACCCGAAAGATGGTGAACTATGC
CTGAATAGGGTGAAGCCAGAGGAAACTCTGGT1??10100000????10?
?????1??100010110100?000000010000?0000000000??1?00
00010???0???000000?10???00???00000000?1000010000??
?1??00000000?10??00???0000?1?00001?000100000000001
10100001????01000010000?1000000010000??1000??10010
10100000000000000??1000????01?110100111000000?1??1
1???????????????????????????????????1000?100?10000
100100
>F_pseudobetulinus_TRTC51022
CGAGTT----TTTG-AAA-GGAGTTGTAGCTGGCCTCAT----------G
GGGCA--TGTGCACGCTC--TGCTTC-AA-T-CCACTCTCTACACCTGTG
CACTTACTGTGGGCTTT--CCGGAGG---GGA---GGGTTT----GCAAT
CC----------GTTTGT--A-AAT----CTTT-----TGGGAGGGCCTG
CGTTT--ATTC--ACAAACACTT-ATAACAGTAAT-GGAAT-GTA-TACT
ATGATGT--------AACACATCT-ATAATACAACTTTCAGCAACGGATC
TCTTGGCTCTCGCATCGATGAAGAACGCAGCGAAATGCGATAAGTAATGT
GAATTGCAGAATTCAGTGAATCATCGAATCTTTGAACGCACCTTGCGCTC
CTTGG-TATTCCGAGGAGCACGCCTGTTTGAGTGTCATGTAATTCTCAAC
CTTTACAG--GTCCT-TGT-----GGCTT-TGTTAG-GC-TTGGATATTG
GAG-GGATTCTATTGCCGGCTTGAG----------TACAAGTTGGCTCCT
CTTAAATGCATTAGCTT--AGTCCC-TAGTG-GATCAGCTC-TCAGTGTG
ATAAG-TTCTTTACGCTGTGA-CCGT-GAAGCATCTTAT---GGC--AAG
CTTC-TAA------------------------------------------
---------------------------GTTGTAGTCTGGAGAAGTGTCTT
CCGCGCTGGACCGTGTACAAGTCTCTTGGAATAGAGCATCATAGAGGGTG
AGAATCCCGTCTTTGACACGGACTGCCAGTGCTTTGTGATGCGCTCTCAA
AGAGTCGAGTTGTTTGGGAATGCAGCTCAAAATGGGTGGTAAATTCCATC
TAAAGCTAAATATTGGCGAGAGACCGATAGCGAACAAGTACCGTGAGGGA
AAGATGAAAAGCACTTTGGAAAGAGAGTTAAACAGTACGTGAAATTGCTG
AAAGGGAAACACTTGAAGTCAGTCGCGTTATGCAGAACTCAACCTTGC-T
TTTTGCTTGGTGCATTTTCTGTATGACGGGCCAGCATCGATTTTGACCGT
CGGATAAGGACTGTATGAATGTGGCACC--TCTCC--GGGTGCGGGTTAT
AGCCTACGGCCATCGCATACGTCGGTTGGGATCGAGGAACGCAGCGC--G
CCGCAAGGTGGGGCC-TTTTGGTCACATTCGCGCTTAGGATGCTGGCGTA
ATGGCTTTAAATGACCCGTCTTGAAACACGGACCAAGGAGTCTAACATGC
CTGCGAGTGTTTGGGTGGAAAACCCGAGCGCGTAATGAAAGTGAAAGTTG
AGACCTCTGTCGTGGAGGGCATCGACGCCCGGACCTGAAGTTTTCTGACG
GATCCGCGGTAGAGCATGTATGTTGGGACCCGAAAGATGGTGAACTATGC
CTGAATAGGGTGAAGCCAGAGGAAACTCTGGT01?10100000????10?
?????1??100010110100?000000010000?0000000000??1?00
00010???0???000000?10???00???00000000?1000010000??
?1??00000000?10??00???0000?1?00001?000100000000001
10100001????01000010000?1000000010000??1000??10010
10100000000000000??1000????01?110100111000000?1??1
1???????????????????????????????????1000?100?10000
100100
>F_roseus_PEN33
----------------------------GCTGGCCTCAC----------G
AGGCAC-TGTGCACGCTC--CGC-TC-AA-T-CCA--CTCTACACTTGTG
AACTAACTGTGGGTCTTT-CCGGG-----------AGGTTG----GTGCT
G-----------TTGCGC--A-AGC----TTTT-----CTGGGGGGCTCA
TGTTT--ACTTTAACAAACACTT-AT-AAAGTAAT-GGAAT-GTG-TATT
GCGATGT--------AACGCATCT-AT-ATACAACTTTCAGCAACGGATC
TCTTGGCTCTCGCATCGATGAAGAACGCAGCGAAATGCGATAAGTAATGT
GAATTGCAGAATTCAGTGAATCATCGAATCTTTGAACGCACCTTGCGCTC
CTTGG-TATTCCGAGGAGCACGCCTGTTTGAGTGTCGTGTAATTCTCAAC
CT--GCAA--GTCCT-TGC----GGACTT-TGTTAG-GC-TTGGATATTG
GAG-GGTCAC-ATTGTCGGCTT------------GCATGAGTCGGCTCCT
CTTAAATGCATTAGCTTT-GATCCT-CTGTG-GATCGGCTC-TCGGTGTG
ATAAGTTTGTCTATGCCGTGA-CCGT-GAAGCGC-TTCT---GGGAAAAG
CTTA-TA-------------------------------------------
---------------------------GTTGTAGTCTGGAGAAGTGCTTT
CCGTGCCGGACCGTGTATAAGTCTCTTGGAATAGAGCGTCATAGAGGGTG
AGAATCCCGTCTTTGACACGGACTGCCGGTGCTTTGTGATGCGCTCTCAA
AGAGTCGAGTTGTTTGGGAATGCAGCTCAAAATGGGTGGTAAATTCCATC
TAAAGCTAAATATTGGCGAGAGACCGATAGCGAACAAGTACCGTGAGGGA
AAGATGAAAAGCACTTTGGAAAGAGAGTTAAACAGTACGTGAAATTGCTG
AAAGGGAAACGCTTGAAGTCAGTCGCGTCGTGCAGAACTCAACCTAGC--
TTTTGCTTGGTGCACTTTTTGTATGACGGGCCAGCATCGATTTTGACCGT
CGGAAAAGGGTTGAAGGAATGTGGCACC----TCC--GGGTG--TGTTAT
AGCCTTCGG---TCGCATACGGCGGTTGGGATCGAGGAACGCAGCGC--G
CCGCAAGGTGGGGCA-TTTTGCCTACATTCGCGCTTAGGATGCTGGCGTA
ATGGCTTTAAACGACCCGTCTTGAAACACGGACCAAGGAGTCTAACATGC
CTGCGAGTGTTTGGGTGGAAAACCCGAGCGCGTAATGAAAGTGAAAGTTG
AGACCTCTGTCGTGGAGGGCATCGACGCCCGGACCTGAAGTTTTCTGACG
GATCCGCGGTAGAGCATGTATGTTGGGACCCGAAAGATGGTGAACTATGC
CTGAATAGGGTGAAGCCAGAGGAAACTCTGGT????????000????10?
?????01?1001101110001000?1???????????0??????????00
00010???0???000010??0???00???00000000?1000010000??
?1??00000000?10??00???0000?1?000000000100000000101
10100001????0101001?100?1000000010000?10000?010010
101000100000?1000??0000????001110100011000100?1?00
1????????????????????????????????????100???1?1101?
100100
>L_suavissimus_LE202237
CGAGT-----TTTG-AAGCGGGGTTGTAGCTGGCCTTTT----------G
GGGCA--TGTGCACGCTC--CGT-TC-AA-T-CCA--TTCTACACCTGTG
CACTTACTGTAGGTCTT----GGCGGCT-------TTGC-A----G-GCT
T-----------TGCGGTCTGCGGG---GC--TT----ACCCTTGGCTTA
CGTTT--TCT---ACAAACCCTTT---GAAGTCTT-AGAAT-GTG-TGTC
ATGATGT--------AACGCATCT-AT-ATACAACTTTCAGCAACGGATC
TCTTGGCTCTCGCATCGATGAAGAACGCAGCGAAATGCGATAAGTAATGT
GAATTGCAGAATTCAGTGAATCATCGAATCTTTGAACGCACCTTGCGCTC
CTTGG-TATTCCGAGGAGCACGCCTGTTTGAGTGTCATGAAATCATCAAC
TT--GCAG--A-CCTTTGT-----GGGCT-TGC-AT-GC-TTGGAC-TTG
GAG-GCTT------GCCGGGTTGCATG-TAACAATGTTGGCCCGGCTCCT
CTTAAATGCATTAGCTT--GATTCC-TTGCG-GATCAGCTC-TCGGTGTG
ATAA--TTGTCTACGCCGCGG-CTGT-GAAGCG--TTC----GGC--GAG
CTTC-TAA---TCG---------TCTCATA-----GGAGAC-AATT----
CTTCA------TTGAC--TCTGACCTCGTTGTAGTCTGGAGAAGTGCTTT
CCGCGCTGGACCGTGTACAAGTCCCTTGGAACAGGGCGTCATAGAGGGTG
AGAATCCCGTCTCTGACACGGACTACCAGTGCTTTGTGATGCGCTCTCGA
AGAGTCGAGTTGTTTGGGAATGCAGCTCAAAATGGGTGGTAAATTCCATC
TAAAGCTAAATATTGGCGAGAGACCGATAGCGAACAAGTACCGTGAGGGA
AAGATGAAAAGCACTTTGGAAAGAGAGTTAAACAGTACGTGAAATTGCTG
AAAGGGAAACGCTTGAAGTCAGTCGCGTCGTGCGGAACTCAACCTTGC--
TTTTGCTTGGTGTACTTTCTGTACGACGGGCCAGCATCGATTTTGACCGC
CGGAAAAGGGTTGGGGGAATGTGGCACC----TTC--GGGTG--TGTTAT
AGCCCCCGG---TCGCATACGGCGGTTGGGATCGAGGATCGCAGCGC--G
CCGCAAGGCAGGGGT---TCGCCCACTTTCGCGCTTAGGATGCTGGCGTA
ATGGCTTTAAACGACCCGTCTTGAAACACGGACCAAGGAGTCTAACATGC
CTGCGAGTGTTTGGGTGGAAAACCCGAGCGCGTAATGAAAGTGAAAGTTG
GGACCTTTGTCATGGAGGGCACCGACGCCCGGAGCTGACGTTCTCTGACG
CTTCCGCGGTTGAGCATGTATGTTGGGACCCGAAAGATGGTGAACTATGC
CTGAATAGGGTGAAGCCAGAGGAAACTCTGGT1??10000000????10?
?????1??100110111?10???0000000000???10??????????01
00010???0???001010??0???00???0000000000000000000??
10?001000000000?100???0000?1?0?10??0000000??10??01
10100001????0101001?100?1001000000000??1000??10110
11101??????000000000000100001?110110?11100?01????1
11???100??1??0?10000010???0001???0?1?100???1?1101?
100??1
>M_flava_TENN57579
TGAGT-----CTTG-AAA-AGGGTTGTAGCTGGCCTTTTTTACC----GA
AGGCA--TGTGCTCACCC--TGT-TCAAA-T-CCA--CTCTACACCTGTG
CACTTACTGTGGGCTTT----GGATTTGTTTTT--GTTTCTG-A-AGGGT
CAA----------ACCTT-TG-GAA---GCAATT--CACCTCCAAGTCCA
CGTTT-TACT---ACAAACACTT-----TGGTATT-AGAAT-GTG-TATT
GCGATGTT-------AATGCATCT-TT-ATACAACTTTCAGCAACGGATC
TCTTGGCTCTCGCATCGATGAAGAACGCAGCGAAATGCGATAAGTAATGT
GAATTGCAGAATTCAGTGAATCATCGAATCTTTGAACGCACCTTGCGCTC
CTTGG-TATTCCGAGGAGCACACCTGTTTGAGTGTCGTGAAATTCTCAAC
CT--ACAA-AGTTGT-TGT-----GACTT-TGTATG-GC-TTGGAT-CTG
GAG-GTTTTT----GCTGGCTTGTT----------CCTAAGTCAGCTCCT
CTTAAATGGATTAGCTT--GGTTCC-GTGTG-GATCAGCTC-TCGGTGTG
ATAA--TTGTCTACGCCGTGG-CTGT-GAAGTG---TTT---GGC--AAG
CTTA-TAG---CCG---------TCTCATT-----AGAGACAAGTC----
TTTCAT-----TTGAC-ATCTGACCTCGTTGTAGTCTGGAGAAGTGCTTT
CCGCGCTGGACCGTGTACAAGTCTCTTGGAATAGAGCGTCATAGAGGGTG
AGAATCCCGTCTTTGACACGGACTACCAGTGCTTTGTGATGCGCTCTCAA
AGAGTCGAGTTGTTTGGGAATGCAGCTCAAAATGGGTGGTAAATTCCATC
TAAAGCTAAATATTGGCGAGAGACCGATAGCGAACAAGTACCGTGAGGGA
AAGATGAAAAGCACTTTGGAAAGAGAGTTAAACAGTACGTGAAATTGCTG
AAAGGGAAACACTTGAAGTCAGTCGCGTCGCTTGGAACTCAGCCTTGC--
TTTTGCTTGGTGCACTTTCTGAGTGACGGGCCAGCATCAATTTTGACCGT
TGGAAAAAGGCTGGGGGAATGTGGCACC----TTC--GGGTG--TGTTAT
AGACTCTGG---TCACATACAACGGTTGGGATTGAGGACCGCAGCGT--G
CCGCAAGGCAGGGGT---TCGCCCACTTTCGCGCTTAGGATGCTGGCATA
ATGGCTTTAAATGACCCGTCTTGAAACACGGACCAAGGAGTCTAACATAC
CTGCGAGTGTTTGGGTGGAAAACCCGAGCGCGTAATGAAAGTGAAAG---
--------------------------------------------------
--------------------------------------------------
--------------------------------1??101000000000000
001??1??100100111?10???000000000000000000000000100
000001000001000000000???10???0000000010000010000??
10?000000000000100000000001000?10??000???1???????1
101000001???0101001?10010000000010000??1000??10010
111000?1???000000??1000????01?110110?11?10??0?1??1
11???100??1??0?00000010???0000??1010?100???1?1101?
100??1
>M_flava_TENN59088
CGAGT-----CTTG-AAA-AGGGTTGCAGCTGGCCTTCACT-------CA
AGGCA--TGTGCTCACCC--TGT-TCAAA-T-CCA--CTCTACACCTGTG
CACTTACTGTGGGCTTT----GGATCTGTTTTC--GCTTCTGAA-AGGGT
CAA----------ACCTT-TG-GAA---GCAATT--CACTTCCAGGTCCA
CGTTTTTACT---ACAAACACTT-----TGGTACT-AGAAT-GTG-TATT
GCGATGTT-------AATGCATCT-TT-ATACAACTTTCAGCAACGGATC
TCTTGGCTCTCGCATCGATGAAGAACGCAGCGAAATGCGATAAGTAATGT
GAATTGCAGAATTCAGTGAATCATCGAATCTTTGAACGCACCTTGCGCTC
CTTGG-TATTCCGAGGAGCACACCTGTTTGAGTGTCGTGAAATTCTCAAC
CT--ACAA-AGTTGT-TGT----CAACTT-TGTTTG-GC-TTGGAT-CTG
GAG-GCTTTT----GCTGGCTTGCT----------CCTAAGTCAGCTCCT
CTTAAATGCATTAGCTT--GGTTCCTTTGTG-GATCAGCTC-TCGGTGTG
ATAA--TTGTCTACGCCGTGA-CTGT-GAAGCGT--TTT---GGC--AAG
CTTA-CAG---CCG---------TCTCATT-----GGAGAC-AGTC----
TTTCAT-----TTGAC-ATCTGACCTCGTTGTAGTCTGGAGAAGTGCTTT
CCGTGCTGGACCGTGTACAAGTCTCTTGGAATAGAGCGTCATAGAGGGTG
AGAATCCCGTCTTTGACACGGACTACCAGTGCTTTGTGATGCGCTCTCAA
AGAGTCGAGTTGTTTGGGAATGCAGCTCAAAATGGGTGGTAAATTCCATC
TAAAGCTAAATATTGGCGAGAGACCGATAGCGAACAAGTACCGTGAGGGA
AAGATGAAAAGCACTTTGGAAAGAGAGTTAAACAGTACGTGAAATTGCTG
AAAGGGAAACACTTGAAGTCAGTCGCGTCGCTTGGAACTCAGCCTTGC--
TTTTGCTTGGTGCACTTTCTGAGTGACGGGCCAGCATCAATTTTGACCGT
TGGAAAAAGGCTGGGGGAATGTGGCACC----TTC--GGGTG--TGTTAT
AGACTCTGG---TCACATACAACGGTTGGGATTGAGGACCGCAGCGC--G
CCGCAAGGCAGGGGT---TCGCCCACTTTCGCGCTTAGGATGCTGGCATA
ATGGCTTTAAATGACCCGTCTTGAAACACGGACCAAGGAGTCTAACATAC
CTGCGAGTGTTTGGGTGGAAAACCCGAGCGCGTAATGAAAGTGAAAG---
--------------------------------------------------
--------------------------------------------------
--------------------------------1??101000000000001
?????1??100100111?10???000000000000000000000000100
000000000001000000000???10???0000000010000010000??
10?000000000000100000000000000?10??000???1???????1
101000001???0101001?10010000000010000?10000?010010
111000?1???000000??1000????01?010110?11000?10?1??1
11???100??1??0?10000010???0000??1010?100???1?1101?
100??1
>N_alveolaris_WD2340
----------------------------GCTGGCCTTTC----------G
GGGCA--TGTGCACGCCC--TGC-TC-AA-T-CCA--CTCTACACCTGTG
CACTTATTGTGGGTTTC----GGG-----------GGGCTTTTT------
---------------------------GCC---------ACTCGTACCTA
TGTTT--ATTT--ACAAACGCTT-----CAGTAAA-AGAAT-GTG-TATT
GCGAT----------AACGCATCT-AT-ATACAACTTTCAGCAACGGATC
TCTTGGCTCTCGCATCGATGAAGAACGCAGCGAAATGCGATAAGTAATGT
GAATTGCAGAATTCAGTGAATCATCGAATCTTTGAACGCACCTTGCGCTC
CTTGG-TATTCCGAGGAGCACGCCTGTTTGAGTGTCATGAAATCATCAAC
TT--ATAA---GCCT-T-TCAT--GGGTC-TAT-AA-GC-TTGGAC-TTG
GAG-GCCT------GTCGGCGG-------------TCAACGTCGGCTCCT
CTCAAATGTATTAGCTT--GGTTCC-TTGCG-GATCGGCTC-CCGGTGTG
ATAA---TGTCTACGCTGTGA-CCGT-GAAGCG---TTT---GGC--GAG
CTTC-TAA------------------------------------------
---------------------------GTTGTAGTCTGGAGAAGTGCTTT
CCGCGCTGGACCGTGTATAAGTCTCTTGGAACAGAGCGTCATAGAGGGTG
AGAATCCCGTCTTTGACACGGACTACCAGTGCTTTGTGATGCGCTCTCAA
AGAGTCGAGTTGTTTGGGAATGCAGCTCAAAATGGGTGGTAAATTCCATC
TAAAGCTAAATATTGGCGAGAGACCGATAGCGAACAAGTACCGTGAGGGA
AAGATGAAAAGCACTTTGGAAAGAGAGTTAAACAGTACGTGAAATTGCTG
AAAGGGAAACGCTTGAAGTCAGTCGCGTTGTATGGAACTCAGCCTCGC--
TCTTGCGTGGTGCATTTTCC-TACGACGGGCCAGCATCGATTTTGACCGT
CGGATAAGGGTTGAAGGAATGTGGCACC----TTC--GGGTG--TGTTAT
AGCCTTCAG---TCGCATACGGCGGTTGGGATCGAGGAACGCAGCGC--G
CCGCAAGGCAGGGGT---TCGCCCACTTTCGCGCTTAGGATGCTGGCATA
ATGGCTTTAAACGACCCGTCTTGAAACACGGACCAAGGAGTCTAACATAC
CTGCGAGTGTTTGGGTGGAAAACCCGAGCGCGTAATGAAAGTGAAAGTTG
GGACCTCTGTCGTGGAGGGCACCGACGCCCGGAGCAGACGTTCTCTGACG
CATCCGCGGTTGAGCATGTATGTTGGGACCCGAAAGATGGTGAACTATGC
CTGAATAGGGTGAAGCCAGAGGAAACTCTGGT????????000????10?
?????1??100110111?10???0?1???????????0??????????00
00000000000?1??????????????????????????????????0??
00?00??10??0??????0???0000?1?00001?000???1???????1
101001??????0101001?100??1?00000100100000000110110
11101??????0??100???000????01?1101?1?11?10??0?1??1
1????????????????????????????????????101???1?1101?
100??1
>N_alveolaris_WD2358
CGAGT-----TTTG-AATCGGGGTTGTAGCTGGCCTTTC----------G
GGGCA--TGTGCACGCCC--TGC-TC-AA-T-CCA--CTCTACACCTGTG
CACTTATTGTGGGTTTC----GGG-----------GGGCTTTTT------
---------------------------GCC---------ACTCGTACCTA
TGTTT--ATTT--ACAAACGCTT-----CAGTAAA-AGAAT-GTG-TATT
GCGAT----------AACGCATCT-AT-ATACAACTTTCAGCAACGGATC
TCTTGGCTCTCGCATCGATGAAGAACGCAGCGAAATGCGATAAGTAATGT
GAATTGCAGAATTCAGTGAATCATCGAATCTTTGAACGCACCTTGCGCTC
CTTGG-TATTCCGAGGAGCACGCCTGTTTGAGTGTCATGAAATCATCAAC
TT--ATAA---GCCT-T-TCAT--GGGTC-TAT-AA-GC-TTGGAC-TTG
GAG-GCCT------GTCGGCGG-------------TCAACGTCGGCTCCT
CTCAAATGTATTAGCTT--GGTTCC-TTGCG-GATCGGCTC-CCGGTGTG
ATAA---TGTCTACGCTGTGA-CCGT-GAAGCG---TTT---GGC--GAG
CTTC-TAA------------------------------------------
---------------------------GTTGTAGTCTGGAGAAGTGCTTT
CCGCGCTGGACCGTGTATAAGTCTCTTGGAACAGAGCGTCATAGAGGGTG
AGAATCCCGTCTTTGACACGGACTACCAGTGCTTTGTGATGCGCTCTCAA
AGAGTCGAGTTGTTTGGGAATGCAGCTCAAAATGGGTGGTAAATTCCATC
TAAAGCTAAATATTGGCGAGAGACCGATAGCGAACAAGTACCGTGAGGGA
AAGATGAAAAGCACTTTGGAAAGAGAGTTAAACAGTACGTGAAATTGCTG
AAAGGGAAACGCTTGAAGTCAGTCGCGTTGTATGGAACTCAGCCTCGC--
TCTTGCGTGGTGCATTTTCC-TACGACGGGCCAGCATCGATTTTGACCGT
CGGATAAGGGTTGAAGGAATGTGGCACC----TTC--GGGTG--TGTTAT
AGCCTTCAG---TCGCATACGGCGGTTGGGATCGAGGAACGCAGCGC--G
CCGCAAGGCAGGGGT---TCGCCCACTTTCGCGCTTAGGATGCTGGCATA
ATGGCTTTAAACGACCCGTCTTGAAACACGGACCAAGGAGTCTAACATAC
CTGCGAGTGTTTGGGTGGAAAACCCGAGCGCGTAATGAAAGTGAAAGTTG
GGACCTCTGTCGTGGAGGGCACCGACGCCCGGAGCAGACGTTCTCTGACG
CATCCGCGGTTGAGCATGTATGTTGGGACCCGAAAGATGGTGAACTATGC
CTGAATAGGGTGAAGCCAGAGGAAACTCTGGT1??10000000????10?
?????1??100110111?10???0?1???????????0??????????00
00000000000?1??????????????????????????????????0??
00?00??10??0??????0???0000?1?00001?000???1???????1
101001??????0101001?100??1?00000100100000000110110
11101??????0??100???000????01?1101?1?11?10??0?1??1
1????????????????????????????????????101???1?1101?
100??1
>N_cremeoalbidus_TUMH50009
----------------------------GCTGGCCTTCC----------G
GGGCA--TGTGCACGCCC--TGC-TC-AA-T-CCA--CTCTACACCTGTG
CACTTATTGTGGGTCTC----GGG-----------GGGCATTTT------
---------------------------GCT---------ACTCGTACCTA
TGTTT--ATTT--ACAAACGCTT-----CAGTAAA-GGAAT-GTG-TATT
GCGAT----------AACGCATCT-AT-ATACAACTTTCAGCAACGGATC
TCTTGGCTCTCGCATCGATGAAGAACGCAGCGAAATGCGATAAGTAATGT
GAATTGCAGAATTCAGTGAATCATCGAATCTTTGAACGCACCTTGCGCTC
CTTGG-TATTCCGAGGAGCACGCCTGTTTGAGTGTCATGAAATCATCAAC
TT--ATAA---ACCT-T-TCAT--GGGTC-TAT-AG-GC-TTGGAA-TTG
GAG-GCCT------GTCGGCGG-------------TCAGCGTCGGCTCCT
CTCAAATGCATTAGCTT--GGTTCC-TTGCG-GATCGGCTC-CCGGTGTG
ATAA---TGTCTACGCCGTGA-CCGT-GAAGCG---TTT---GGC--AAG
CTTC-TAA------------------------------------------
---------------------------GTTGTAGTCTGGAGAAGTGCTTT
CCGCGCTGGACCGTGTATAAGTCTCTTGGAACAGAGCGTCATAGAGGGTG
AGAATCCCGTCTTTGACACGGACTACCAGTGCTTTGTGATGCGCTCTCGA
AGAGTCGAGTTGTTTGGGAATGCAGCTCAAAATGGGTGGTAAATTCCATC
TAAAGCTAAATATTGGCGAGAGACCGATAGCGAACAAGTACCGTGAGGGA
AAGATGAAAAGCACTTTGGAAAGAGAGTTAAACAGTACGTGAAATTGCTG
AAAGGGAAACGCTTGAAGTCAGTCGCGTTGTTTGGAACTCAGCCTTGC--
TCTTGCATGGTGCAATTTCTGTACAACGGGCCAGCATCGATTTTGACCGC
CGGATAAGGGTTGAAGGAATGTGGCACC----TTC--GGGTG--TGTTAT
AGCCTTCAG---TCGCATACGGCGGTTGGGATCGAGGAACGCAGCGC--G
CCGCAAGGCAGGGGG--TTAGCCCACTTTCGCGCTTAGGATGCTGGCATA
ATGGCTTTAAACGACCCGTCTTGAAACACGGACCAAGGAGTCTAACATAC
CTGCGAGTGTTTGGGTGGAAAACCCGAGCGCGTAATGAAAGTGAAAGTTG
GGACCTCTGTCGTGGAGGGCACCGACGCCCGGAGCCGACGTTCTCTGACG
CATCCGCGGTTGAGC-----------------------------------
--------------------------------????????000????10?
?????1??100110111?10???0?1???????????0??????????00
00000000000?1??????????????????????????????????0??
00?00??10??0??????0???0000?1?00001?000???1???????1
101001??????0101001?100??1?00000100100000000110110
11101??????0??100???000????01?1101?1?11?10??0?1??1
1????????????????????????????????????100???1?1101?
100?10
>N_mikawai_TUMH50005
----------------------------GCTGGCCTTCC----------G
AGGCA--TGTGCACGCCC--TGC-TC-AA-T-CCA--CTCTACACCTGTG
CACTTACTGTGGGTTTC----GGCGGCT-------TCGCA----GACCTC
AA----------GG-----TTT-----GCGTGGCT---TACCCGTGCCTA
CGTTTT-TCT---ACAAACTCTTA---AAAGTAAC-AGAAT-GTG-TATC
GCGATGT--------AACGCATCT-AT-ATACAACTTTCAGCAACGGATC
TCTTGGCTCTCGCATCGATGAAGAACGCAGCGAAATGCGATAAGTAATGT
GAATTGCAGAATTCAGTGAATCATCGAATCTTTGAACGCACCTTGCGCTC
CTTGG-TATTCCGAGGAGCACGCCTGTTTGAGTGTCATGAAATCATCAAT
CC--ATAA--GGCCTTTGC----GGGTTT-TGT-GG-GC-TTGGAC-TTG
GAG-GCTT------GCCGGCGG-------------TCAGCGTCGGCTCCT
CTCAAATGCATTAGCTT--GGTTCC-TTGCG-GATCGGCTC-TCGGTGTG
ATAG--TTGTCTACGCCGCGA-CCGA-GAAGCG---TTT---GGC--GAG
CTTC-TAA------------------------------------------
---------------------------GTTGTAGTCTGGAGAAGTGCTTT
CCGCGCTGGACCGTGTATAAGTCTCTTGGAACAGAGCGTCATAGAGGGTG
AGAATCCCGTCTTTGACACGGACTACCAGTGCTTTGTGATGCGCTCTCAA
AGAGTCGAGTTGTTTGGGAATGCAGCTCAAAATGGGTGGTAAATTCCATC
TAAAGCTAAATATTGGCGAGAGACCGATAGCGAACAAGTACCGTGAGGGA
AAGATGAAAAGCACTTTGGAAAGAGAGTTAAACAGTACGTGAAATTGCTG
AAAGGGAAACGCTTGAAGTCAGTCGCGTCGTGCGGAACTCAGCCTGGC--
TTTTGCCTGGTGCACTTTCTGTACGACGGGCCAGCATCGATTTTGACCGC
TGGAAAAGGGTTGGGGGAATGTGGCACC----TTC--GGGTG--TGTTAT
AGCCCCTGG---TCGCATACGGCGGTTGGGATCGAGGAACGCAGCGC--G
CCGCAAGGCAGGGGT---TCGCCCACTTTCGCGCTTAGGATGCTGGCATA
ATGGCTTTAAACGACCCGTCTTGAAACACGGACCAAGGAGTCTAACATAC
CTGCGAGTGTTTGGGTGGAAAACCCGAGCGCGTAATGAAAGTGAAAGTTG
GGACCTCTGTCGTGGAGGGCACCGACGCCCGGAGCTGACGTTCTCTGACG
CATCCGCGGTTGAGC-----------------------------------
--------------------------------????????000????10?
?????1??100110111?10???0000000000???10??????????00
10000??00?00000000?10???00???1???0000?0000001??0??
00?0000000000000000?1?00000010?10??0000000??10??01
10100001????0101001?100?1000000000000?10000?010110
11101??????0??100???000????01?110110?11?10??0?1??1
1????????????????????????????????????100???1?1101?
100??1
>N_sinensis_Cui9434
----TC----TTTG-ATACGGGGTTGCAGCTGGTCTTTATTA-C----AA
AGGCA--TGTGCTCGCTC--TGT-TCAAAAT-CCA--CTCTACACCTGTG
CACTTATTGCAAGTTTC----GGTCTGTTGGA--GGGGTCAG--G-CTTT
CA----------CGAG---TTTGA---ACCTTT---GGGGGCCGTGCTTG
TGTTTT-ATT---ACAAACAACT-----CAGTAAT-AGAAT-GTA-AATC
GCGATT---------AACGCATC--AT-ATACAACTTTTAGCAACGGATC
TCTTGGCTCTCGCATCGATGAAGAACGCAGCGAAATGCGATAAGTAATGT
GAATTGCAGAATTCAGTGAATCATCGAATCTTTGAACGCACCTTGCGCTC
CTTGG-TATTCCGAGGAGCACGCCTGTTTGAGTGTCGTGAAATTCTCAAC
CT-TGCAG--AGTCT-TGT------GCTT-TGTTAG-GA-TTGGAC-TTG
GAG-GCTT------GCTGGTAT------------AACTGTGCTGGCTCCT
CTCAAAACTATTAGCTT--GGTTCC-TTGCG-GATCGGC-C-TCGGTGTG
ATAA--TTGTCTACGCTGTGA-CCGT-GAAGCG---TTT---GGC--TAG
CTTC-TAA---TTG---------TCTCGTA-----CGAGAC-AAA-G---
CTCTA------TCGAC-ATCTGA----GTTGTAGTCTAGAGAAGTGTTAT
CTGTGCTGGACCGTGTATAAGTCTCTTGGAATAGAGCGTCATAGAGGGTG
AGAATCCCGTCTTTGACACGGACTACCAGTGCTTTGTGATGCGCTCTCAA
AGAGTCGAGTTGTTTGGGAATGCAGCTCAAAATGGGTGGTAAATTCCATC
TAAAGCTAAATATTGGCGAGAGACCGATAGCGAACAAGTACCGTGAGGGA
AAGATGAAAAGCACTTTGGAAAGAGAGTTAAACAGTACGTGAAATTGCTA
AAAGGGAAACGATTGAAGTCAGTCGCATTGTTTGGAACTCAACCTTGC--
TTTTGCTTGGTGCACTTTCTGAATGATGGGCCAGCATCAATTTTGACCGT
TGGAAAAAGGCTGGAGGAATGTGGCACC----TTC--GGGTG--TGTTAT
AGCCTCTGG---TTGCATACGACGGTTGGGATTGAGGACCGCAGCAC--G
CCGCAAGGCAGGGGT-TTTTACTCACTTTCGTGCTTAGGATGCTGGCATA
ATGGCTTTAAACGACCCGTCTTGAAACACGGACCAAGGAGTCTAACATGC
GTGCGAGTGTTTGGGTGGAAAACCCGAACGCGTAATGAAAGTGAAAGTTG
AGACCTCTGTCGTGGAGGGCATCGACGCCCGGACCTGAAGTTCTCTGACG
GATCCGCGGTAGAGCATGTATGTTGGGACCCGAAAGATGGTGAACTATGC
CTGAATAGGGTGAAGCCAGAGGAAACTCTGGT01?100000000000000
101??1??100100011?10???000000000000000000000?10000
00000?100?00010000?10???00???0??10000?0000000?10??
00?000000000100?00000000000010?10??000???1???????1
1010001?????1?010011000?1000000010000???100??10010
11101??????0?1000??0000????01?111110?11?10??0?1??1
11???100??1??0?100010001??0001???010?100???1?1101?
100100
>N_sinensis_Dai11921
----TC----TTTG-ATACGGGGTTGCAGCTGGTCTTTATTA-C----AA
AGGCA--TGTGCTCGCTC--TGT-TCAAAAT-CCA--CTCTACACCTGTG
CACTTATTGCAAGTTTC----GGTCTGTTGGA--GGGGTCAG--G-CTTT
CA----------CGAG---TTTGA---ACCTTT---GGGGGCCGTGCTTG
TGTTTT-ATT---ACAAACAACT-----CAGTAAT-AGAAT-GTA-AATC
GCGATT---------AACGCATC--AT-ATACAACTTTTAGCAACGGATC
TCTTGGCTCTCGCATCGATGAAGAACGCAGCGAAATGCGATAAGTAATGT
GAATTGCAGAATTCAGTGAATCATCGAATCTTTGAACGCACCTTGCGCTC
CTTGG-TATTCCGAGGAGCACGCCTGTTTGAGTGTCGTGAAATTCTCAAC
CT-TGCAG--AGTCT-TGT------GCTT-TGTTAG-GA-TTGGAC-TTG
GAG-GCTT------GCTGGTAT------------AACTGTGCCGGCTCCT
CTCAAAACTATTAGCTT--GGTTCC-TTGCG-GATCGGC-C-TCGGTGTG
ATAA--TTGTCTACGCTGTGA-CCGT-GAAGCG---TTT---GGC--TAG
CTTC-TAA---TTG---------TCTCGTA-----CGAGAC-AAA-G---
CTCTA------TCGAC-ATCTGA----GTTGTAGTCTAGAGAAGTGTTAT
CTGTGCTGGACCGTGTATAAGTCTCTTGGAATAGAGCGTCATAGAGGGTG
AGAATCCCGTCTTTGACACGGACTACCAGTGCTTTGTGATGCGCTCTCAA
AGAGTCGAGTTGTTTGGGAATGCAGCTCAAAATGGGTGGTAAATTCCATC
TAAAGCTAAATATTGGCGAGAGACCGATAGCGAACAAGTACCGTGAGGGA
AAGATGAAAAGCACTTTGGAAAGAGAGTTAAACAGTACGTGAAATTGCTA
AAAGGGAAACGATTGAAGTCAGTCGCATTGTTTGGAACTCAACCTTGC--
TTTTGCTTGGTGCACTTTCTGAATGATGGGCCAGCATCAATTTTGACCGT
TGGAAAAAGGCTGGAGGAATGTGGCACC----TTC--GGGTG--TGTTAT
AGCCTCTGG---TTGCATACGACGGTTGGGATTGAGGACCGCAGCAC--G
CCGCAAGGCAGGGGT-TTTTACTCACTTTCGTGCTTAGGATGCTGGCATA
ATGGCTTTAAACGACCCGTCTTGAAACACGGACCAAGGAGTCTAACATGC
GTGCGAGTGTTTGGGTGGAAAACCCGAACGCGTAATGAAAGTGAAAGTTG
AGACCTCTGTCGTGGAGGGCATCGACGCCCGGACCTGAAGTTCTCTGACG
GATCCGCGGTAGAGCATGTATGTTGGGACCCGAAAGATGGTGAACTATGC
CTGAATAGGGTGAAGCCAGAGGAAACTCTGGT01?100000000000000
101??1??100100011?10???000000000000000000000?10000
00000?100?00010000?10???00???0??10000?0000000?10??
00?000000000100?00000000000010?10??000???1???????1
1010001?????1?010011000?1000000010000???100??10010
11101??????0?1000??0000????01?111110?11?10??0?1??1
11???100??1??0?100010001??0001???010?100???1?1101?
100100
>P_americanus_JV0509149
CGAGT-----TTTG-AAA-GGGGTTGCAGCTGGCCTTCCTTCTC----GG
AGGCA--TGTGCTCGCCC--GGC-TC-AA-T-CCA--CTCTACACCTGTG
AACTTACTGTGGGTCTT----GGT-----------GGGCCTTC-GTCCTT
CC----------GGGGGC-GTC-----GGCTTT-----AACC-TGGCCCA
CGTTTT-ATT---ACAAACGCTTT---AAAGTATCGAGAAT-GTC-TATT
GCGATAT--------AACGCATTT-AT-ATACAACTTTCAGCAACGGATC
TCTTGGCTCTCGCATCGATGAAGAACGCAGCGAAATGCGATAAGTAATGT
GAATTGCAGAATTCAGTGAATCATCGAATCTTTGAACGCACCTTGCGCTC
CTTGG-CATTCCGAGGAGCACGCCTGTTTGAGTGTCGTGAAATTCTCAAC
CT--ACAA---ATCT------------TT-TGT-AG-GC-TTGGACTTTG
GAG-GCTTT-----GCCGACGTTTC-----------TAATGCCGGCTCCT
CTCAAATGCATTAGCTT--GTGTCC-TTGCG-GATCGGCTCTTCGGTGTG
ATAA--TTGTCTACGCCGTGG-TCGT-GAAGCGT-TTTT---GAC--CGG
CTTC-TAA---TGG---------TCTCGTT---TGCGAGAC-AAA-GCA-
TCATTT-TTCAATGACAATCTGACCTCGTTGTAGTCTGGAGAAGTGTTTT
CCGCGCTGGACCGTGTACAAGTCTCTTGGAACAGAGCGTCATAGAGGGTG
AGAATCCCGTCTCTGACACGGACTACCAGTGCTTTGTGATGCGCTCTCGA
AGAGTCGAGTTGTTTGGGAATGCAGCTCAAAATGGGTGGTAAATTCCATC
TAAAGCTAAATATTGGCGAGAGACCGATAGCGAACAAGTACCGTGAGGGA
AAGATGAAAAGCACTTTGGAAAGAGAGTTAAACAGTACGTGAAATTGCTG
AAAGGGAAACGCTTGAAGTCAGTCGCGTCGTTTGGAACTCAGCCTTGC--
TTTTGCTTGGTGCACTTTCTGAACGACGGGCCAGCATCGATTTCGATTGT
CGGAAAAGGGCTGGGGGAATGTGGCACC----TTC--GGGTG--TGTTAT
AGCCCTCAG---TCACATACGGCGGTTGGGATCGAGGAACGCAGCGC--G
CCGCAAGGCAGGGGT---TCGCCCACTTTCGCGCTTAGGATGCTGGCGTA
ATGGCTTTAAACGACCCGTCTTGAAACACGGACCAAGGAGTCTAACATGC
CTGCGAGTGTTTGGGTGGAAAACCCGAGCGCGTAATGAAAGTGAAAGTTG
AGACCTCTGTCGTGGAGGGCATCGACGCCCGGACCTGACGTTCTCTGAAG
GATCCGCGGTAGAGCATGTATGTTGGGACCCGAAAGATGGTGAACTATGC
CTGAATAGGGTGAAGCCAGAGGAAACTCTGGT1??101000000000000
001??1??100110111?10???0?1???????????0??????????00
000000000100000000?10???00???0000000010000001??0??
00?000000000?10??00???01000010?10??0000000??10??00
10100001????0101001?100??1?00000?10??????????10110
101001?????000000???100????01?110010?11000100?1??1
11???100100?00?100010000010000100000?100???1?1101?
100??1
>P_americanus_JV0809104
CGAGT-----TTTG-AAA-GGGGTTGCAGCTGGCCTTCCTTCTC----GG
AGGCA--TGTGCTCGCCC--GGC-TC-AA-T-CCA--CTCTACACCTGTG
AACTTACTGTGGGTCTT----GGT-----------GGGCCTTC-GTCCTT
CC----------GGGGGC-GTC-----GGCTTT-----AACC-TGGCCCA
CGTTTT-ATT---ACAAACGCTTT---AAAGTATCGAGAAT-GTC-TATT
GCGATAT--------AACGCATTT-AT-ATACAACTTTCAGCAACGGATC
TCTTGGCTCTCGCATCGATGAAGAACGCAGCGAAATGCGATAAGTAATGT
GAATTGCAGAATTCAGTGAATCATCGAATCTTTGAACGCACCTTGCGCTC
CTTGG-CATTCCGAGGAGCACGCCTGTTTGAGTGTCGTGAAATTCTCAAC
CT--ACAA---ATCT------------TT-TGT-AG-GC-TTGGACTTTG
GAG-GCTTT-----GCCGACGTTTC-----------TAATGCCGGCTCCT
CTCAAATGCATTAGCTT--GTGTCC-TTGCG-GATCGGCTCTTCGGTGTG
ATAA--TTGTCTACGCCGTGG-TCGT-GAAGCGT-TTTT---GAC--CGG
CTTC-TAA---TGG---------TCTCGTT---TGCGAGAC-AAA-GCA-
TCATTT-TTCAATGACAATCTGACCTCGTTGTAGTCTGGAGAAGTGTTTT
CCGCGCTGGACCGTGTACAAGTCTCTTGGAACAGAGCGTCATAGAGGGTG
AGAATCCCGTCTCTGACACGGACTACCAGTGCTTTGTGATGCGCTCTCGA
AGAGTCGAGTTGTTTGGGAATGCAGCTCAAAATGGGTGGTAAATTCCATC
TAAAGCTAAATATTGGCGAGAGACCGATAGCGAACAAGTACCGTGAGGGA
AAGATGAAAAGCACTTTGGAAAGAGAGTTAAACAGTACGTGAAATTGCTG
AAAGGGAAACGCTTGAAGTCAGTCGCGTCGTTTGGAACTCAGCCTTGC--
TTTTGCTTGGTGCACTTTCTGAACGACGGGCCAGCATCGATTTCGATTGT
CGGAAAAGGGCTGGGGGAATGTGGCACC----TTC--GGGTG--TGTTAT
AGCCCTCAG---TCACATACGGCGGTTGGGATCGAGGAACGCAGCGC--G
CCGCAAGGCAGGGGT---TCGCCCACTTTCGCGCTTAGGATGCTGGCGTA
ATGGCTTTAAACGACCCGTCTTGAAACACGGACCAAGGAGTCTAACATGC
CTGCGAGTGTTTGGGTGGAAAACCCGAGCGCGTAATGAAAGTGAAAGTTG
AGACCTCTGTCGTGGAGGGCATCGACGCCCGGACCTGACGTTCTCTGAAG
GATCCGCGGTAGAGCATGTATGTTGGGACCCGAAAGATGGTGAACTATGC
CTGAATAGGGTGAAGCCAGAGGAAACTCTGGT1??101000000000000
001??1??100110111?10???0?1???????????0??????????00
000000000100000000?10???00???0000000010000001??0??
00?000000000?10??00???01000010?10??0000000??10??00
10100001????0101001?100??1?00000?10??????????10110
101001?????000000???100????01?110010?11000100?1??1
11???100100?00?100010000010000100000?100???1?1101?
100??1
>P_badius_Cui10501
-GAGT-----TCTG--AA-GGGGTTGTAGCTGGCTTTTC-----------
CAGCA--TGTGCTCGCCC--CGT-TC-AA-T-CCA--CTCTACACCTGTG
CACCAACTGTGGGCTTTT---GGTGGGCTTG---CTTTCCTT--GTCCTT
TA----------CCGGTC-GATGA--GGGCTTGTT---AACCTTGGCCTG
CGTTTT-CAT---ACAAACCCTGT-AAAAAGTAAAAAGAAT-GTG-TATT
GCAATAT--------AATGCATTT-AT-ATACAACTTTCAGCAACGGATC
TCTTGGCTCTCGCATCGATGAAGAACGCAGCGAAATGCGATAAGTAATGT
GAATTGCAGAATTCAGTGAATCATCGAATCTTTGAACGCACCTTGCGCTC
CTTGG-CATTCCGAGGAGCACGCCTGTTTGAGTGTCGTGAAATTCTCAAC
CT--ACAC--GACTTTTGT--------TT-TGT-AG-GC-TTGGAC-TTG
GAG-GCGTT-----GCCGATGTTTT--------TATTAACGTTGGCTCCT
CTCAAATGCATTAGCTA--GCGTCCTTTGCG-GATCAGCTTTTCGGTGTG
ATAA--ATGTCTACGCCGTAG-TTGT-GAAGCGT-TTTT---GAC--CAG
CTTC-TAA---TGG---------TCTTGTG---AAAGAGAC-AAAAGAAA
TTTCAT-TTCAATGACAATCT------GTTGTAGTCTGGAGAAGTGTTTT
CCGCGCTGGACCGTGTATAAGTCTCTTGGAACAGAGCGTCATAGAGGGTG
AGAATCCCGTCTTTGACACGGACTACCAGTGCTATGTGATGCGCTCTCGA
AGAGTCGAGTTGTTTGGGAATGCAGCTCAAAATGGGTGGTAAATTCCATC
TAAAGCTAAATATTGGCGAGAGACCGATAGCGAACAAGTACCGTGAGGGA
AAGATGAAAAGCACTTTGGAAAGAGAGTTAAACAGTACGTGAAATTGCTG
AAAGGGAAACGCTTGAAGTCAGTCGCGTCGTTTGGAACTCAGCCTTGC-T
TTTTGCTTGGTGCACTTTCTGAACGACGGGCCAGCATCGATTTTGACCGT
CGGAAAAGGATTGGAGGAATGTGGCACC----TTC--GGGTG--TGTTAT
AGCCTTCAG---TCACATACGGCGGTTGGGATCGAGGAACGCAGCGC--G
CCGTAAGGCAGGGGT---TCGCCCACTTTCGCGCTTAGGATGCTGGCGTA
ATGGCTTTAAACGACCCGTCTTGAAACACGGACCAAGGAGTCTAACATGC
CTGCGAGTGTTTGGGTGGAAAACCCGAGCGCGTAATGAAAGTGAAAGTTG
AGACCTCTGTCGTGGAGGGCATCGACGCCCGGACCTGACGTTCTCTGAGG
GATCCGCGGTAGAGCATGTATGTTGGGACCCGAAAGATGGTGAACTATGC
CTGAATAGGGTGAAGCCAGAGGAAACTCTGGT1???1100000?????1?
?????1??100110111000??1000000000000000000010??0000
00000?100?00000000?10???00???0000000010000000100?0
0000000000000000000?1?00000010?10??000000010000000
10100001????0101001?100?1000000000000?????1??10110
111001?????000000100000???001?010010?11000100?1??1
11???100100?00?1000000000000001000001000???1?1101?
100??1
>P_badius_JV040812
CGAGT-----TCTG-AAA-GGGGTTGTAGCTGGCTTTTC-----------
CAGCA--TGTGCTCGCCC--TGT-TC-AA-T-CCA--CTCTACACCTGTG
CACCAACTGTGGGCTTTT--TGGTGGACTT-----GCTTAATC-GTCCTT
CA----------CCGGGC-GTTGA---GGCTTGTT---GACCTTGGCCTG
CGTTTT-CAT---ACAAACCCTGT-AAAAAGTAAAAAGAAT-GTG-TATT
GCGATAT--------AACGCATTT-AT-ATACAACTTTCAGCAACGGATC
TCTTGGCTCTCGCATCGATGAAGAACGCAGCGAAATGCGATAAGTAATGT
GAATTGCAGAATTCAGTGAATCATCGAATCTTTGAACGCACCTTGCGCTC
CTTGG-TATTCCGAGGAGCACGCCTGTTTGAGTGTCGTGAAATTCTCAAC
CT--ACAC--GACTTTTGT--------TG-CGT-AG-GC-TTGGAC-TTG
GAG-GCATT-----GCCGATGTTTT--------TATCAACGTTGGCTCCT
CTCAAATGCATTAGCTA--GTGTCCTTTGCG-GATCAGCTTTTCGGTGTG
ATAA--TTGTCTACGCCGTGG-TTGT-GAAGCGT-TTTT---GAC--CAG
CTTC-TAA---TGG---------TCTTGTG---AAAGAGAC-AAAAGAAA
TTTCAT-TTCAATGACAATCTGACCTCGTTGTAGTCTGGAGAAGTGCTTT
CCGCGCTGGACCGTGTATAAGTCTCTTGGAACAGAGCGTCATAGAGGGTG
AGAATCCCGTCTTTGACACGGACTACCAGTGCTTTGTGATGCGCTCTCGA
AGAGTCGAGTTGTTTGGGAATGCAGCTCAAAATGGGTGGTAAATTCCATC
TAAAGCTAAATATTGGCGAGAGACCGATAGCGAACAAGTACCGTGAGGGA
AAGATGAAAAGCACTTTGGAAAGAGAGTTAAACAGTACGTGAAATTGCTG
AAAGGGAAACGCTTGAAGTCAGTCGCGTCGTTTGGAACTCAGCCTTGCTT
TTTTGCTTGGTGCACTTTCTGAACGACGGGCCAGCATCGATTTTGACCGT
CGGAAAAGGATTAAAGGAATGTGGCACC----TTC--GGGTG--TGTTAT
AGCCTTCAG---TCACATACGGCGGTTGGGATCGAGGAACGCAGCGC--G
CCGTAAGGCAGGGGT---TCGCCCACTTTCGCGCTTAGGATGCTGGCGTA
ATGGCTTTAAACGACCCGTCTTGAAACACGGACCAAGGAGTCTAACATGC
CTGCGAGTGTTTGGGTGGAAAACCCGAGCGCGTAATGAAAGTGAAAGTTG
AGACCTCTGTCGTGGAGGGCATCGACGCCCGGACCTGACGTTCTCTGAGG
GATCCGCGGTAGAGCATGTATGTTGGGACCCGAAAGATGGTGAACTATGC
CTGAATAGGGTGAAGCCAGAGGAAACTCTGGT1??10100000?????1?
?????1??100110111000?100000000000000000??1??????00
000000000100000000?10???00???0000000010000000?10??
00?0000000000000000?1?00000010?10??000000010000000
10100001????0101001?100?1000000000000?????1??10110
111001?????000000100000???001?010010?11000100?1??1
11???100100?00?1000000000000001000000000???1?1101?
100??1
>P_badius_MJ17095
CGAGT-----TCTG-AAA-GGGGTTGTAGCTGGCTTTTC-----------
CAGCA--TGTGCTCGCCC--TGT-TC-AA-T-CCA--CTCTACACCTGTG
CACCAACTGTAGGCTTTT---GGTGGGCTTG---CTTTCCTT--GTCCTT
TA----------CCGGAC-GTTGA--GGGCTTGTT---AACCTTGGCTTG
CGTTTT-CAT---ACAAACCCTGT-AAAAAGTAAAAAGAAT-GTG-TATT
GCGATAT--------AACGCATTT-ATAATACAACTTTCAGCAACGGATC
TCTTGGCTCTCGCATCGATGAAGAACGCAGCGAAATGCGATAAGTAATGT
GAATTGCAGAATTCAGTGAATCATCGAATCTTTGAACGCACCTTGCGCTC
CTTGG-CATTCCGAGGAGCACGCCTGTTTGAGTGTCGTGAAATTCTCAAC
CT--ACAT--GGCTTTTGT--------TT-TGT-AG-GC-TTGGAC-TTG
GAG-GCGTT-----GCCGATGTTTT--------TATTTACGTTGGCTCCT
CTCAAATGCATTAGCTA--GCGTCCTTTGCG-GATCAGCTTTTCGGTGTG
ATAA--TTGTCTACGCCGTAG-TTGT-GAAGCGT-TTTT---GAC--CAG
CTTC-TAA---TGG---------TCTTGTG---AAAGAGAC-AAAAGAAA
TTTCAT-TTCAATGACAATCTGACCTCGTTGTAGTCTGGAGAAGTGCTTT
CCGCGCTGGACCGTGTATAAGTCTCTTGGAACAGAGCGTCATAGAGGGTG
AGAATCCCGTCTTTGACACGGACTGCCAGTGCTTTGTGATGCGCTCTCGA
AGAGTCGAGTTGTTTGGGAATGCAGCTCAAAATGGGTGGTAAATTCCATC
TAAAGCTAAATATTGGCGAGAGACCGATAGCGAACAAGTACCGTGAGGGA
AAGATGAAAAGCACTTTGGAAAGAGAGTTAAACAGTACGTGAAATTGCTG
AAAGGGAAACGCTTGAAGTCAGTCGCGTCGTTTGGAACTCAGCCTTGC-T
TTTTGCTTGGTGCACTTTCTGAACGACGGGCCAGCATCGATTTTGACCGT
CGGAAAAGGATTGGAGGAATGTGGCACC----TTC--GGGTG--TGTTAT
AGCCTTCAG---TCACATACGGCGGTTGGGATCGAGGAACGCAGCGC--G
CCGTAAGGCAGGGGT---TCGCCCACTTTCGCGCTTAGGATGCTGGCGTA
ATGGCTTTAAACGACCCGTCTTGAAACACGGACCAAGGAGTCTAACATGC
CTGCGAGTGTTTGGGTGGAAAACCCGAGCGCGTAATGAAAGTGAAAGTTG
AGACCTCTGTCGTGGAGGGCATCGACGCCCGGACCTGACGTTCTCTGAGG
GATCCGCGGTAGAGCATGTATGTTGGGACCCGAAAGATGGTGAACTATGC
CTGAATAGGGTGAAGCCAGAGGAAACTCTGGT1??10100000?????1?
?????1??100110111000??1000000000000000000010??0000
00000?100?00000000?10???00???0000000010000000100?0
0000000000000000000?1?00000010?10??000000010000000
10100001????0100001?100?1000000000000?????1??10110
111001?????000000100000???001?010010?11000100?1??1
11???100100?00?1000000000000001000001000???1?1101?
100??1
>P_badius_WD2341
CGAGT-----TCTG-AAA-GGGGTTGTAGCTGGCTTTTC-----------
CAGCA--TGTGCTCGCCC--TGT-TC-AA-T-CCA--CTCTACACCTGTG
CACCAACTGTAGGCTTTT---GGTGGGCTTG---CTTTCCTT--GTCCTT
TA----------CCGGGC-GTTGA--GGGCTTGTT---AACCTTGGCTTG
CGTTTT-CAT---ACAAACCCTGT-AAAAAGTAAAAAGAAT-GTG-TATT
GCGATAT--------AACGCATTT-ATAATACAACTTTCAGCAACGGATC
TCTTGGCTCTCGCATCGATGAAGAACGCAGCGAAATGCGATAAGTAATGT
GAATTGCAGAATTCAGTGAATCATCGAATCTTTGAACGCACCTTGCGCTC
CTTGG-TATTCCGAGGAGCACGCCTGTTTGAGTGTCGTGAAATTCTCAAC
CT--ACAA--GGCTTTTGT--------TT-TGT-AG-GC-TTGGAC-TTG
GAG-GCGTT-----GCCGATGTTTT--------TATTTACGTTGGCTCCT
CTCAAATGCATTAGCTA--GCGTCCTTTGCG-GATCAGCTTTTCGGTGTG
ATAA--TTGTCTACGCCGTAG-TTGT-GAAGCGT-TTTT---GAC--CAG
CTTC-TAA------------------------------------------
---------------------------GTTGTAGTCTGGAGAAGTGCTTT
CCGCGCTGGACCGTGTATAAGTCTCTTGGAACAGAGCGTCATAGAGGGTG
AGAATCCCGTCTTTGACACGGACTGCCAGTGCTTTGTGATGCGCTCTCGA
AGAGTCGAGTTGTTTGGGAATGCAGCTCAAAATGGGTGGTAAATTCCATC
TAAAGCTAAATATTGGCGAGAGACCGATAGCGAACAAGTACCGTGAGGGA
AAGATGAAAAGCACTTTGGAAAGAGAGTTAAACAGTACGTGAAATTGCTG
AAAGGGAAACGCTTGAAGTCAGTCGCGTCGTTTGGAACTCAGCCTTGC-T
TTTTGCTTGGTGCACTTTCTGAACGACGGGCCAGCATCGATTTTGACCGT
CGGAAAAGGATTGGAGGAATGTGGCACC----TTC--GGGTG--TGTTAT
AGCCTTCAG---TCACATACGGCGGTTGGGATCGAGGAACGCAGCGC--G
CCGTAAGGCAGGGGT---TCGCCCACTTTCGCGCTTAGGATGCTGGCGTA
ATGGCTTTAAACGACCCGTCTTGAAACACGGACCAAGGAGTCTAACATGC
CTGCGAGTGTTTGGGTGGAAAACCCGAGCGCGTAATGAAAGTGAAAGTTG
AGACCTCTGTCGTGGAGGGCATCGACGCCCGGACCTGACGTTCTCTGAGG
GATCCGCGGTAGAGCATGTATGTTGGGACCCGAAAGATGGTGAACTATGC
CTGAATAGGGTGAAGCCAGAGGAAACTCTGGT1??10100000?????1?
?????1??100110111000??1000000000000000000010??0000
00000?100?00000000?10???00???0000000010000000100?0
0000000000000000000?1?00000010?10??000000010000000
10100001????0100001?100?1000000000000?????1??10110
111001?????000000100000???001?010010?11000100?1??1
1???????????????????????????????????1000???1?1101?
100??1
>P_conifericola_Dai10190
CGAGT-----TCTG-AAA-GGGGTTGCAGCTGGCTTTCATTTTTT---GG
AAGCA--TGTGCTCGCCC--TGC-TC-AA-T-CCA--CTCTACACCTGTG
CACTAACTGTGGGTCTT----GTGTGT--------GGGCCTTC-GTCCTT
CG----------CGGGGC-GTC-----GGCTTT-----AACCYTGGCCTA
CGTTTT-CTT---ACAAACACTTT--AAAAGTATCGAGAAT-GTG-TATT
GCGACAT--------AACGCATTT-AT-ATACAACTTTCAGCAACGGATC
TCTTGGCTCTCGCATCGATGAAGAACGCAGCGAAATGCGATAAGTAATGT
GAATTGCAGAATTCAGTGAATCATCGAATCTTTGAACGCACCTTGCGCTC
CTTGG-CATTCCGAGGAGCACGCCTGTTTGAGTGTCGTGAAATTCTCAAC
CT--ACAA--AACTT------------TT-TGT-AG-GC-TTGGAC-TTG
GAG-GTATT-----GCCGACGTTTT---------CATAATGCCGGCTCCT
CTCAAATGCATTAGCTC--GCGTCC-TTGCG-GATCGGCTCTTCGGTGTG
ATAA--TTGTCTACGCCGTGG-TCGT-GAAGCGT-TTTT---GAC--CGG
CTTC-TAA---TGG---------TCTCGTT---ATRGAGAC-AAAAGAAA
TCTCAT-TTCAATGACAATCTGACCTCGTTGTAGTCTGGAGAAGTGTTTT
CCGCGCTGGACCGTGTACAAGTCTCTTGGAACAGAGCGTCATAGAGGGTG
AGAATCCCGTCTCTGACACGGACTGCCAGTGCTTTGTGATGCGCTCTCGA
AGAGTCGAGTTGTTTGGGAATGCAGCTCAAAATGGGTGGTAAATTCCATC
TAAAGCTAAATATTGGCGAGAGACCGATAGCGAACAAGTACCGTGAGGGA
AAGATGAAAAGCACTTTGGAAAGAGAGTTAAACAGTACGTGAAATTGCTG
AAAGGGAAACGCTTGAAGTCAGTCGCGTCGTTTGGAACTCAGCCTTGC-T
TTTTGCATGGTGCACTTTCTGAACGACGGGCCAGCATCGATTTCGACCGT
CGGAAAAGGGTTGGGGGAATGTGGCACC----TTA--GGGTG--TGTTAT
AGCCTCCAG---TCACATACGACGGTTGGGATCGAGGAACGCAGCGY--G
CCGCAAGGCAGGGGT---TCGCCCACTTTCGCGCTTAGGATGCTGGCGTA
ATGGCTTTAAACGACCCGTCTTGAAACACGGACCAAGGAGTCTAACATGC
CTGCGAGTGTTTGGGTGGAAAACCCGAGCGCGTAATGAAAGTGAAAGTTG
AGACCTCTGTCGTGGAGGGCATCGACGCCCGGACCTGACGTTCTCTGAAG
GATCCGCGGTAGAGCATGTATGTTGGGACCCGAAAGATGGTGAACTATGC
CTGAATAGGGTGAAGCCAGAGGAAACTCTGGT1??101000000000000
0001?1??100110111?10???00000000?1????0??????????00
000000000100000000?10???00???0000000010000001??0??
00?000000000?10??00???00000010?10??0000000?1000000
10100001????0101001?100?10000000?10??????????10110
111001?????000000?10000????01?110010?11000100?1??1
11???100100?00?1000000000000001000001000???1?1101?
100??1
>P_conifericola_Dai11114
CGAGT-----TCTG-AAA-GGGGTTGCAGCTGGCTTTCATTTTTT---GG
AAGCA--TGTGCTCGCCC--TGC-TC-AA-T-CCA--CTCTACACCTGTG
CACTAACTGTGGGTCTT----GTGTGT--------GGGCCTTC-GTCCTT
CG----------CGGGGC-GTC-----GGCTTT-----AACCCTGGCCTA
CGTTTT-CTT---ACAAACACTTT--AAAAGTATCGAGAAT-GTG-TATT
GCGACAT--------AACGCATTT-AT-ATACAACTTTCAGCAACGGATC
TCTTGGCTCTCGCATCGATGAAGAACGCAGCGAAATGCGATAAGTAATGT
GAATTGCAGAATTCAGTGAATCATCGAATCTTTGAACGCACCTTGCGCTC
CTTGG-CATTCCGAGGAGCACGCCTGTTTGAGTGTCGTGAAATTCTCAAC
CT--ACAA--AACTT------------TT-TGT-AG-GC-TTGGAC-TTG
GAG-GTATT-----GCCGACGTTTT---------CATAATGCCGGCTCCT
CTCAAATGCATTAGCTC--GCGTCC-TTGCG-GATCGGCTCTTCGGTGTG
ATAA--TTGTCTACGCCGTGG-TCGT-GAAGCGT-TTTT---GAC--CGG
CTTC-TAA---TGG---------TCTCGTT---ATGGAGAC-AAAAGAAA
TCTCAT-TTCAATGACAATCTGACCTCGTTGTAGTCTGGAGAAGTGTTTT
CCGCGCTGGACCGTGTACAAGTCTCTTGGAACAGAGCGTCATAGAGGGTG
AGAATCCCGTCTCTGACACGGACTGCCAGTGCTTTGTGATGCGCTCTCGA
AGAGTCGAGTTGTTTGGGAATGCAGCTCAAAATGGGTGGTAAATTCCATC
TAAAGCTAAATATTGGCGAGAGACCGATAGCGAACAAGTACCGTGAGGGA
AAGATGAAAAGCACTTTGGAAAGAGAGTTAAACAGTACGTGAAATTGCTG
AAAGGGAAACGCTTGAAGTCAGTCGCGTCGTTTGGAACTCAGCCTTGC-T
TTTTGCATGGTGCACTTTCTGAACGACGGGCCAGCATCGATTTCGACCGT
CGGAAAAGGGTTGGGGGAATGTGGCACC----TTA--GGGTG--TGTTAT
AGCCTCCAG---TCACATACGACGGTTGGGATCGAGGAACGCAGCGC--G
CCGCAAGGCAGGGGT---TCGCCCACTTTCGCGCTTAGGATGCTGGCGTA
ATGGCTTTAAACGACCCGTCTTGAAACACGGACCAAGGAGTCTAACATGC
CTGCGAGTGTTTGGGTGGAAAACCCGAGCGCGTAATGAAAGTGAAAGTTG
AGACCTCTGTCGTGGAGGGCATCGACGCCCGGACCTGACGTTCTCTGAAG
GATCCGCGGTAGAGCATGTATGTTGGGACCCGAAAGATGGTGAACTATGC
CTGAATAGGGTGAAGCCAGAGGAAACTCTGGT1??101000000000000
0001?1??100110111?10???00000000?1????0??????????00
000000000100000000?10???00???0000000010000001??0??
00?000000000?10??00???00000010?10??0000000?1000000
10100001????0101001?100?10000000?10??????????10110
111001?????000000?10000????01?110010?11000100?1??1
11???100100?00?1000000000000001000001000???1?1101?
100??1
>P_conifericola_WD1839
CGAGT-----TCTG-AAA-GGGGTTGCAGCTGGCTTTCATTTTTT---GG
AAGCA--TGTGCTCGCCC--TGC-TC-AA-T-CCA--CTCTACACCTGTG
CACTAACTGTGGGTCTT----GTGTGT--------GGGCCTTC-GTCCTT
CG----------CGGGGC-GTC-----GGCTTT-----AACCCTGGCCTA
CGTTTT-CTT---ACAAACACTTT--AAAAGTATCGAGAAT-GTG-TATT
GCGACAT--------AACGCATTT-AT-ATACAACTTTCAGCAACGGATC
TCTTGGCTCTCGCATCGATGAAGAACGCAGCGAAATGCGATAAGTAATGT
GAATTGCAGAATTCAGTGAATCATCGAATCTTTGAACGCACCTTGCGCTC
CTTGG-CATTCCGAGGAGCACGCCTGTTTGAGTGTCGTGAAATTCTCAAC
CT--ACAA--AACTT------------TT-TGT-AG-GC-TTGGAC-TTG
GAG-GTATT-----GCCGACGTTTT---------CATAATGCCGGCTCCT
CTCAAATGCATTAGCTC--GCGTCC-TTGCG-GATCGGCTCTTCGGTGTG
ATAA--TTGTCTACGCCGTGG-TCGT-GAAGCGT-TTTT---GAC--CGG
CTTC-TAA------------------------------------------
---------------------------GTTGTAGTCTGGAGAAGTGTTTT
CCGCGCTGGACCGTGTACAAGTCTCTTGGAACAGAGCGTCATAGAGGGTG
AGAATCCCGTCTCTGACACGGACTGCCAGTGCTTTGTGATGCGCTCTCGA
AGAGTCGAGTTGTTTGGGAATGCAGCTCAAAATGGGTGGTAAATTCCATC
TAAAGCTAAATATTGGCGAGAGACCGATAGCGAACAAGTACCGTGAGGGA
AAGATGAAAAGCACTTTGGAAAGAGAGTTAAACAGTACGTGAAATTGCTG
AAAGGGAAACGCTTGAAGTCAGTCGCGTCGTTTGGAACTCAGCCTTGC-T
TTTTGCATGGTGCACTTTCTGAACGACGGGCCAGCATCGATTTCGACCGT
CGGAAAAGGGTTGGGGGAATGTGGCACC----TTA--GGGTG--TGTTAT
AGCCTCCAG---TCACATACGACGGTTGGGATCGAGGAACGCAGCGC--G
CCGCAAGGCAGGGGT---TCGCCCACTTTCGCGCTTAGGATGCTGGCGTA
ATGGCTTTAAACGACCCGTCTTGAAACACGGACCAAGGAGTCTAACATGC
CTGCGAGTGTTTGGGTGGAAAACCCGAGCGCGTAATGAAAGTGAAAGTTG
AGACCTCTGTCGTGGAGGGCATCGACGCCCGGACCTGACGTTCTCTGAAG
GATCCGCGGTAGAGCATGTATGTTGGGACCCGAAAGATGGTGAACTATGC
CTGAATAGGGTGAAGCCAGAGGAAACTCTGGT1??101000000000000
0001?1??100110111?10???00000000?1????0??????????00
000000000100000000?10???00???0000000010000001??0??
00?000000000?10??00???00000010?10??0000000?1000000
10100001????0101001?100?10000000?10??????????10110
111001?????000000?10000????01?110010?11000100?1??1
1???????????????????????????????????1000???1?1101?
100??1
>P_dictyopus_DS1285
CGAGTTT---TTTGCAAGTGGGGTTGCAGCTGGCCTTTTCTTTCCAG-AA
GGGCA--TGTGCTCGCCT--TGCTTCAAA-T-CCA--CTCTGCACCTGTG
CACTTGCTGTGAGCACCCAATGGAAGTC--------CGCC-----TCCAG
CGCT--------CTGG-C-GTTGGC-AGGAGTTCG---TCCGGGAGCTCA
TGTATT-CAC---ACAAACACTTTGTATAGTCGAC-AGAATGGTG-TATT
TGCTCAT--------AACGCATCT-AT-ATACAACTTTCAGCAACGGATC
TCTTGGCTCTCGCATCGATGAAGAACGCAGCGAAATGCGATAAGTAATGT
GAATTGCAGAATTCAGTGAATCATCGAATCTTTGAACGCACCTTGCGCTC
CTTGG-TATTCCGAGGAGCACGCCTGTTTGAGTGTCGTGAATCTCTCACT
CT--ACAAAAAGCCTTTGT----GCTTCT-TGTAAG-AT-GTGGAC-TTG
GAG-GCTT------GTTGAGCATATGT---CATACATGCGCTCAGCTCCT
CTTAAATGCATTAGCTT--GGTTCC-TCGTG-GATCAGCTC-TCGGTGTG
ATAA--CTGTCTACGCCGTGG-CTGTTGAAGCAACTTTTT-GGAC--CGG
CTTC-TAA---CAGTTTGAAACTGGGTGTAA---CAAGCCC-TTT-----
TTCTGTTACCATTGACAATCTGACCTCGTTGTAGTCTGGAGAAGTGTTTT
CCGCGCTGGACCGTGTACAAGTCTCTTGGAATAGAGCGTCATAGAGGGTG
AGAATCCCGTCTTTGACACGGACTGCCAGTGCTTTGTGATGCGCTCTCAA
AGAGTCGAGTTGTTTGGGAATGCAGCTCAAAATGGGTGGTAAATTCCATC
TAAAGCTAAATATTGGCGAGAGACCGATAGCGAACAAGTACCGTGAGGGA
AAGATGAAAAGCACTTTGGAAAGAGAGTTAAACAGTACGTGAAATTGCTG
AAAGGGAAACGCTTGAAGTCAGTCGCGTTGTTCAGAACTCAGCCTTGC--
TTTCGCTTGGTGCACTTTCTGGACGACGGGCCAGCATCAATTTTGACCGT
TGGACAAAGGCTGGGGGAATGTGGCACC----TCC--GGGTG--TGTTAT
AGCCCTTGG---TCGCATACAACGGTTGGGATTGAGGACCGCAGCGC--G
CCGCAAGGCAGGGAA-CTTGTTCCACTTTCGCGCTTAGGATGCTGGCGTA
ATGGCTTTAAACGACCCGTCTTGAAACACGGACCAAGGAGTCTAACATGC
CTGCGAGTGTTTGGGTGGTAAACCCGAGCGCGCAATGAAAGTGAAAGTTG
AGACCTCTGTCGTGGAGGGCATCGACGCCCGGACCTGACGTTCTCTGACG
GCTCCGCGGTAGAGCATGTATGTTGGGACCCGAAAGATGGTGAACTATGC
CTGAATAGGGTGAAGCCAGAGGAAACTCTGGT001000000000000000
000011??1000001110000000000000000????1??????????00
?10?0???0???000000000000001??010000001000000000010
0000000000000000000?1?00000010?10??000000000000001
00100001????0101001?10000000000000000?10000?010010
11101??????000000000000?10001?110110?10000000001?1
11??0000000?10?1000?1?0???0000000000?100???1?1101?
100100
>P_dictyopus_DS1286
----TT----TTTGCAAGTGGGGTTGCAGCTGGCCTTTTCTTTCCAG-AA
GGGCA--TGTGCTCGCCT--TGCTTCAAA-T-CCA--CTCTGCACCTGTG
CACTTGCTGTGAGCACCCAATGGAAGTC--------CGCC-----TCCAG
CGCT--------CTGG-C-GTTGGC-AGGAGTTCG---TCCGGGAGCTCA
TGTATT-CAC---ACAAACACTTTGTATAGTCGAC-AGAATGGTG-TATT
TGCTCAT--------AACGCATCT-GT-ATACAACTTTCAGCAACGGATC
TCTTGGCTCTCGCATCGATGAAGAACGCAGCGAAATGCGATAAGTAATGT
GAATTGCAGAATTCAGTGAATCATCGAATCTTTGAACGCACCTTGCGCTC
CTTGG-TATTCCGAGGAGCACGCCTGTTTGAGTGTCGTGAATCTCTCACT
CT--ACAAAAAGCCTTTGT----GCTTCT-TGTAAG-AT-GTGGAC-TTG
GAG-GCTT------GTTGAGCATATGT---CATACATGCGCTCAGCTCCT
CTTAAATGCATTAGCTT--GGTTCC-CCGTG-GATCAGCTC-TCGGTGTG
ATAA--CTGTCTACGCCGTGG-CTGTTGAAGCAACTTTT--GGAC--CGG
CTTC-TAA---CAGTTTGAAACTGGGTGTAA---CAAGCCC-TTT-----
TTCTGTTACCATTGACAATCTGACCTCGTTGTAGTCTGGAGAAGTGTTTT
CCGCGCTGGACCGTGTACAAGTCTCTTGGAATAGAGCGTCATAGAGGGTG
AGAATCCCGTCTTTGACACGGACTGCCAGTGCTTTGTGATGCGCTCTCAA
AGAGTCGAGTTGTTTGGGAATGCAGCTCAAAATGGGTGGTAAATTCCATC
TAAAGCTAAATATTGGCGAGAGACCGATAGCGAACAAGTACCGTGAGGGA
AAGATGAAAAGCACTTTGGAAAGAGAGTTAAACAGTACGTGAAATTGCTG
AAAGGGAAACGCTTGAAGTCAGTCGCGTTGTTCAGAACTCAGCCTTGC--
TTTCGCTTGGTGCACTTTCTGGACGACGGGCCAGCATCAATTTTGACCGT
TGGACAAAGGCTGGGGGAATGTGGCACC----TCC--GGGTG--TGTTAT
AGCCCTTGG---TCGCATACAACGGTTGGGATTGAGGACCGCAGCGC--G
CCGCAAGGCAGGGAA-CTTGTTCCACTTTCGCGCTTAGGATGCTGGCGTA
ATGGCTTTAAACGACCCGTCTTGAAACACGGACCAAGGAGTCTAACATGC
CTGCGAGTGTTTGGGTGGTAAACCCGAGCGCGCAATGAAAGTGAAAGTTG
AGACCTCTGTCGTGGAGGGCATCGACGCCCGGACCTGACGTTCTCTGACG
GCTCCGCGGTAGAGCATGTATGTTGGGACCCGAAAGATGGTGAACTATGC
CTGAATAGGGTGAAGCCAGAGGAAACTCTGGT01?000000000000000
000011??1000001110000000000000000????1??????????00
?10?0???0???000000000000001??010000001000000000010
0000000000000000000?1?00000010?10??000000000000001
00100001????0101001?10000000000000000?10000?010010
11101??????000000000000?10001?110110?1000000010??1
11??0000000?10?1000?1?0???0000000000?100???1?1101?
100100
>P_dictyopus_FB351
CGAGTTT---TTTGCAAGTGGGGTTGCAGCTGGCCTTTTCTTTCCAG-AA
GGGCA--TGTGCTCGCCT--TGCTTCAAA-T-CCA--CTCTGCACCTGTG
CACTTGCTGTGAGCACCCAATGGAAGTC--------CGCC-----TCCAG
CGCT--------CTGG-C-GTTGGC-AGGAGTTCG---TCCGGGAGCTCA
TGTATT-CAC---ACAAACACTTTGTATAGTCGAC-AGAATGGTG-TATT
TGCTCAT--------AACGCATCT-AT-ATACAACTTTCAGCAACGGATC
TCTTGGCTCTCGCATCGATGAAGAACGCAGCGAAATGCGATAAGTAATGT
GAATTGCAGAATTCAGTGAATCATCGAATCTTTGAACGCACCTTGCGCTC
CTTGG-TATTCCGAGGAGCACGCCTGTTTGAGTGTCGTGAATCTCTCACT
CT--ACAAAAAGCCTTTGT----GCTTCT-TGTAAG-AT-GTGGAC-TTG
GAG-GCTT------GTTGAGCATATGT---CATACATGCGCTCAGCTCCT
CTTAAATGCATTAGCTT--GGTTCC-TCGTG-GATCAGCTC-TCGGTGTG
ATAA--CTGTCTACGCCGTGG-CTGTTGAAGCAACTTTTT-GGAC--CGG
CTTC-TAA---CAGTTTGAAACTGGGTGTAA---CAAGCCC-TTT-----
TTCTGTTACCATTGACAATCTGACCTCGTTGTAGTCTGGAGAAGTGTTTT
CCGCGCTGGACCGTGTACAAGTCTCTTGGAATAGAGCGTCATAGAGGGTG
AGAATCCCGTCTTTGACACGGACTGCCAGTGCTTTGTGATGCGCTCTCAA
AGAGTCGAGTTGTTTGGGAATGCAGCTCAAAATGGGTGGTAAATTCCATC
TAAAGCTAAATATTGGCGAGAGACCGATAGCGAACAAGTACCGTGAGGGA
AAGATGAAAAGCACTTTGGAAAGAGAGTTAAACAGTACGTGAAATTGCTG
AAAGGGAAACGCTTGAAGTCAGTCGCGTTGTTCAGAACTCAGCCTTGC--
TTTCGCTTGGTGCACTTTCTGGACGACGGGCCAGCATCAATTTTGACCGT
TGGACAAAGGCTGGGGGAATGTGGCACC----TCC--GGGTG--TGTTAT
AGCCCTTGG---TCGCATACAACGGTTGGGATTGAGGACCGCAGCGC--G
CCGCAAGGCAGGGAA-CTTGTTCCACTTTCGCGCTTAGGATGCTGGCGTA
ATGGCTTTAAACGACCCGTCTTGAAACACGGACCAAGGAGTCTAACATGC
CTGCGAGTGTTTGGGTGGTAAACCCGAGCGCGCAATGAAAGTGAAAGTTG
AGACCTCTGTCGTGGAGGGCATCGACGCCCGGACCTGACGTTCTCTGACG
GCTCCGCGGTAGAGCATGTATGTTGGGACCCGAAAGATGGTGAACTATGC
CTGAATAGGGTGAAGCCAGAGGAAACTCTGGT001000000000000000
000011??1000001110000000000000000????1??????????00
?10?0???0???000000000000001??010000001000000000010
0000000000000000000?1?00000010?10??000000000000001
00100001????0101001?10000000000000000?10000?010010
11101??????000000000000?10001?110110?10000000001?1
11??0000000?10?1000?1?0???0000000000?100???1?1101?
100100
>P_dictyopus_G97
CGAGTTTTCATTTG-AAGGGGGGTTGCAGCTGGCCTCC------------
GGGCA--TGTGCTCGCCT--CACTTCAAA-T-CCA--CTCTGCACCTGTG
CACTTGCTGTGGAGCACC-TTGGACGTC--------CACC-----TCCAG
CGCT--------CTGG-T-GCTGGTAAGGGGTTCG---GCCGGGAGCCCA
TGTCTTACCC---ACAAACTCTT-GTTTAGTAAAC-AGAATGGTG-TATT
TGCTCAT--------AACGCATTT-AT-ATACAACTTTCAGCAACGGATC
TCTTGGCTCTCGCATCGATGAAGAACGCAGCGAAATGCGATAAGTAATGT
GAATTGCAGAATTCAGTGAATCATCGAATCTTTGAACGCACCTTGCGCTC
CTTGG-TATTCCGAGGAGCACACCTGTTTGAGTGTCGTGAATCTCTCACT
CT--ACAAGA-TCCTTTGT-----GGTCT-TGTGAG-AT-GTGGAC-TTG
GAG-GCTTTT----GTTGAACG------------TGCTCGTTCAGCTCCT
CTCAAATGCATTAGCTT--GGTTCC-TCGCG-GATCAGCTC-TCGGTGTG
ATAAA-CTGTCTACGCCGTGG-CTGTTGAAGCAACTTTTT-GGAT--CAG
CTTC-TAA---CCGTTTGAAACTGGGTGTAA---ACAGCCC-TTT-----
TTCTGT--TCATTGACAATCTGACCTCGTTGTAGTCTGGAGAAGTGCTTT
CCGCGCTGGACCGTGTACAAGTCTCTTGGAATAGAGCGTCATAGAGGGTG
AGAATCCCGTCTTTGACACGGACTGCCAGTGCTATGTGATGCGCTCTCAA
AGAGTCGAGTTGTTTGGGAATGCAGCTCAAAATGGGTGGTAAATTCCATC
TAAAGCTAAATATTGGCGAGAGACCGATAGCGAACAAGTACCGTGAGGGA
AAGATGAAAAGCACTTTGGAAAGAGAGTTAAACAGTACGTGAAATTGCTG
AAAGGGAAACGCTTGAAGTCAGTCGCGTTGTTCAGAACTCAGCCTTGC--
TTTTGCTTGGTGCACTTTCTGAATGACGGGCCAGCATCGATTTTGACCGT
TGGACAAGGGCTGGGGGAATGTGGCACC----TCC--GGGTG--TGTTAT
AGCCCCTGG---TCGCATACGGCGGTTGGGATTGAGGAACGCAGCGC--G
CCGCA-GGCAGGGAA-CTTGTTCCACTTTCGCGCTTAGGATGCTGGCGTA
ATGGCTTTAAACGACCCGTCTTGAAACACGGACCAAGGAGTCTAACATGC
CTGCGAGTGTTTGGGTGGTAAACCCGAGCGCGTAATGAAAGTGAAAGTTG
AGACCTCTGTCGTGGAGGGCATCGACGCCCGGACCTGACGTTCTCTGACG
GCTCCGCGGTAGAGCATGTATGTTGGGACCCGAAAGATGGTGAACTATGC
CTGAATAGGGTGAAGCCAGAGGAAACTCTGGT00010000001???????
?????1??1000001110001000000000000????1??????????00
?10?0???0???000000000000001??010000001000000000000
0000000000000000000?1?00000000?10??000100000000001
00100001????0101001?10000010000000000??1000??10010
111000?1???0?1000??0000????01?110100110000000001?1
11??0000000?10?1000?1?0???0000?10000?100???1?1101?
101100
>P_dictyopus_GAS272
CGAGTTT---TTTGCAAGTGGGGTTGCAGCTGGCCTTTTCCACAAAGAAG
GGGCA--TGTGCTCGCTT--TGCTTCAAA-T-CCA--CTCTGCACCTGTG
CACTTGCTGTGAGCACCCAATGGAAGTC--------CGCCC----TCCAG
CGCT--------CTGG-C-GTTGGC-AGGAGTTCG---TCCGGGAGCTCA
CGTCTT-CAC---ACAAACACTTTGTATAGTCAAC-AGAATGGTG-TATT
TGCTTAT--------AACRCATCT-AT-ATACAACTTTCAGCAACGGATC
TCTTGGCTCTCGCATCGATGAAGAACGCAGCGAAATGCGATAAGTAATGT
GAATTGCAGAATTCAGTGAATCATCGAATCTTTGAACGCACCTTGCGCTC
CTTGG-TATTCCGAGGAGCACGCCTGTTTGAGTGTCGTGAATCTCTCACT
CT--ACAAAAAGCCTTTGT----GCTTCT-TGTAAG-AC-GTGGAC-TTG
GAG-GCTT------GTTGAGCATAT----------ATATGCTCAGCTCCT
CTTAAATGCATTAGCTT--GGTTCC-TCGTG-GATCAGCTC-TCGGTGTG
ATAAA-CTGTCTACGCCGTGG-CTGTTGAAGCAACTTTTT-GGAC--CGG
CTTC-TAA---CTGTTTGAAACTGGGTGTAA---CAAACCC-TTT-----
TTCTGT-ACCATTGACAATCTGACCTCGTTGTAGTCTGGAGAAGTGTTTT
CCGCGCTGGACCGTGTACAAGTCTCTTGGAATAGAGCGTCATAGAGGGTG
AGAATCCCGTCTTTGACACGGACTGCCAGTGCTCTGTGATGCGCTCTCAA
AGAGTCGAGTTGTTTGGGAATGCAGCTCAAAATGGGTGGTAAATTCCATC
TAAAGCTAAATATTGGCGAGAGACCGATAGCGAACAAGTACCGTGAGGGA
AAGATGAAAAGCACTTTGGAAAGAGAGTTAAACAGTACGTGAAATTGCTG
AAAGGGAAACGCTTGAAGTCAGTCGCGTTGTTCAGAACTCAGCCTTGC--
TTTCGCTTGGTGCACTTTCTGGATGACGGGCCAGCATCAATTTTGACCGT
TGGACAAAGGCTGGGGGAATGTGGCACC----TCC--GGGTG--TGTTAT
AGCCCTCGG---TCGCATACAACGGTTGGGATTGAGGACCGCAGCGC--G
CCGCAAGGCAGGGAA-CTTGTTCCACTTTCGCGCTTAGGATGCTGGCGTA
ATGGCTTTAAACGACCCGTCTTGAAACACGGACCAAGGAGTCTAACATGC
CTGCGAGTGTTTGGGTGGCAAACCCGAGCGCGTAATGAAAGTGAAAGTTG
AGACCTCTGTCGTGGAGGGCATCGACGCCCGGACCTGACGTTCTCTGACG
GCTCCGCGGTAGAGCATGTATGTTGGGACCCGAAAGATGGTGAACTATGC
CTGAATAGGGTGAAGCCAGAGGAAACTCTGGT001000000000000000
000001??1000001110000000000000000????1??????????00
00010???0???000000000000001??010000001000000000010
0000000000000000000?1?00000010?10??000000000000001
00100001????0101001?10000000000000000?10000?010010
11101??????000000??1000????01?110100110000000001?1
11??0000000?10?1000?1?0???0000100000?100???1?1101?
100100
>P_dictyopus_GAS281
CGAGTTT---TTTGCAAGTGGGGTTGCAGCTGGCCTTTTCCACAAAGAAG
GGGCA--TGTGCTCGCTT--TGCTTCAAA-T-CCA--CTCTGCACCTGTG
CACTTGCTGTGAGCACCCAATGGAAGTC--------CGCCC----TCCAG
CGCT--------CTGG-C-GTTGGC-AGGAGTTCG---TCCGGGAGCTCA
CGTCTT-CAC---ACAAACACTTTGTATAGTCAAC-AGAATGGTG-TATT
TGCTTAT--------AACGCATCT-AT-ATACAACTTTCAGCAACGGATC
TCTTGGCTCTCGCATCGATGAAGAACGCAGCGAAATGCGATAAGTAATGT
GAATTGCAGAATTCAGTGAATCATCGAATCTTTGAACGCACCTTGCGCTC
CTTGG-TATTCCGAGGAGCACGCCTGTTTGAGTGTCGTGAATCTCTCACT
CT--ACAAAAAGCCTTTGT----GCTTCT-TGTAAG-AC-GTGGAC-TTG
GAG-GCTT------GTTGAGCATAT----------ATATGCTCAGCTCCT
CTTAAATGCATTAGCTT--GGTTCC-TCGTG-GATCAGCTC-TCGGTGTG
ATAAA-CTGTCTACGCCGTGG-CTGTTGAAGCAACTTTTT-GGAC--CGG
CTTC-TAA---CTGTTTGAAACTGGGTGTAA---CAAACCC-TTT-----
TTCTGT-ACCATTGACAATCTGACCTCGTTGTAGTCTGGAGAAGTGTTTT
CCGCGCTGGACCGTGTACAAGTCTCTTGGAATAGAGCGTCATAGAGGGTG
AGAATCCCGTCTTTGACACGGACTGCCAGTGCTCTGTGATGCGCTCTCAA
AGAGTCGAGTTGTTTGGGAATGCAGCTCAAAATGGGTGGTAAATTCCATC
TAAAGCTAAATATTGGCGAGAGACCGATAGCGAACAAGTACCGTGAGGGA
AAGATGAAAAGCACTTTGGAAAGAGAGTTAAACAGTACGTGAAATTGCTG
AAAGGGAAACGCTTGAAGTCAGTCGCGTTGTTCAGAACTCAGCCTTGC--
TTTCGCTTGGTGCACTTTCTGGAYGACGGGCCAGCATCAATTTTGACCGT
TGGACAAAGGCTGGGGGAATGTGGCACC----TCC--GGGTG--TGTTAT
AGCCCTCGG---TCGCATACAACGGTTGGGATTGAGGACCGCAGCGC--G
CCGCAAGGCAGGGAA-CTTGTTCCACTTTCGCGCTTAGGATGCTGGCGTA
ATGGCTTTAAACGACCCGTCTTGAAACACGGACCAAGGAGTCTAACATGC
CTGCGAGTGTTTGGGTGGCAAACCCGAGCGCGTAATGAAAGTGAAAGTTG
AGACCTCTGTCGTGGAGGGCATCGACGCCCGGACCTGACGTTCTCTGACG
GCTCCGCGGTAGAGCATGTATGTTGGGACCCGAAAGATGGTGAACTATGC
CTGAATAGGGTGAAGCCAGAGGAAACTCTGGT001000000000000000
000001??1000001110000000000000000????1??????????00
00010???0???000000000000001??010000001000000000010
0000000000000000000?1?00000010?10??000000000000001
00100001????0101001?10000000000000000?10000?010010
11101??????000000??1000????01?110100110000000001?1
11??0000000?10?1000?1?0???0000100000?100???1?1101?
100100
>P_dictyopus_GAS60
--------------------------------------------------
----------------------------A-T-CCA--CTCTGCACCTGTG
CACTTGCTGCGATCACAAAACGGAAGTC--------CGCCC----TCCAA
AGCT--------CTGG-C-GTTGG--AGGAGTTCG---TCCGGGAGCTCA
CGTCTT-CAC---ACAAACACTTTGTATAGTCAAC-AGAATGGTG-TATT
TGCTTAT--------AACGCATCT-AT-ATGCAACTTTCAGCAACGGATC
TCTTGGCTCTCGCATCGATGAAGAACGCAGCGAAATGCGATAAGTAATGT
GAATTGCAGAATTCAGTGAATCATCGAATCTTTGAACGCACCTTGCGCTC
CTTGG-TATTCCGAGGAGCACGCCTGTTTGAGTGTCGTGAATCTCTCACT
CT--ACAAAAAGCCTTTGT----GCTTCT-TGTAAG-AC-GTGGAC-TTG
GAG-GCTT------GTTCAGCATAT----------ATATGCTCAGCTCCT
CTTAAATGCATTAGCTT--GGTTCC-TGGGG-GATCAGCTC-TCGGTGTG
ATAAA-CTGTCTACCCCGTGG-CTGTTGAAGCAACTTTTT-GGAC--CGG
CTTC-TAA---CT-------------------------------------
---------------------------GTTGTAGTCTGGAGAAGTGTTTT
CCGCGCTGGACCGTGTACAAGTCTCTTGGAATAGAGCGTCATAGAGGGTG
AGAATCCCGTCTTTGACACGGACTGCCAGTGCTCTGTGATGCGCTCTCAA
AGAGTCGAGTTGTTTGGGAATGCAGCTCAAAATGGGTGGTAAATTCCATC
TAAAGCTAAATATTGGCGAGAGACCGATAGCGAACAAGTACCGTGAGGGA
AAGATGAAAAGCACTTTGGAAAGAGAGTTAAACAGTACGTGAAATTGCTG
AAAGGGAAACGCTTGAAGTCAGTCGCGTTGTTCAGAACTCAGCCTTGC--
TTTCGCTTGGTGCACTTTCTGGATGACGGGCCAGCATCAATTTTGACCGT
TGGACAAAGGCTGGGGGAATGTGGCACC----TCC--GGGTG--TGTTAT
AGCCCTCGG---TCGCATACAACGGTTGGGATTGAGGACCGCAGCGC--G
CCGCAAGGCAGGGAA-CTTGTTCCACTTTCGCGCTTAGGATGCTGGCGTA
ATGGCTTTAAACGACCCGTCTTGAAACACGGACCAAGGAGTCTAACATGC
CTGCGAGTGTTTGGGTGGCAAACCCGAGCGCGTAATGAAAGTGAAAGTTG
AGACCTCTGTCGTGGAGGGCATCGACGCCCGGACCTGACGTTCTCTGACG
GCTCCGCGGTAGAGCATGTATGTTGGGACCCGAAAGATGGTGAACTATGC
CTGAATAGGGTGAAGCCAGAGGAAACTCTGGT??????????????????
??????????????1110000000000000000????1??????????00
00010???0???000000000000001??0100000010000000100?0
0000000000000000000?1?00000010?10??000000000000001
00100001????0101001?10000000000000000?10000?010010
11101??????000000??1000????01?110100110000000001?1
11???????????????????????????????????100???1?1101?
100100
>P_dictyopus_GAS622
CGAGTTTTCATTTGAAAGGGGGGTTGCAGCTGGCCTCC------------
GGGCA--TGTGCTCGCCT--CACTTCAAA-T-CCA--CTCTGCACCTGTG
CACTTGCTGTGGAGCACC-TTGGACGTC--------CACC-----TCCAG
CGCT--------CTGG-T-GCTGGTAAGGGGTTCG---GCCGGGAGCCCA
TGTCTTACCC---ACAAACTCTT-GTTTAGTAAAC-AGAATGGTG-TATT
TGCTCAT--------AACGCATTT-AT-ATACAACTTTCAGCAACGGATC
TCTTGGCTCTCGCATCGATGAAGAACGCAGCGAAATGCGATAAGTAATGT
GAATTGCAGAATTCAGTGAATCATCGAATCTTTGAACGCACCTTGCGCTC
CTTGG-TATTCCGAGGAGCACACCTGTTTGAGTGTCGTGAATCTCTCACT
CT--ACAAGA-TCCTTTGT-----GGTCT-TGTGAG-AT-GTGGAC-TTG
GAG-GCTTTT----GTTGAACG------------TGCTCGTTCAGCTCCT
CTCAAATGCATTAGCTT--GGTTCC-TCGCG-GATCAGCTC-TCGGTGTG
ATAAA-CTGTCTACGCCGTGG-CTGTTGAAGCAACTTTTT-GGAT--CAG
CTTC-TAA---CCGTTTGAAACTGGGTGTAA---ACAGCCC-TTT-----
TTCTGT--TCATTGACAATCTGACCTCGTTGTAGTCTGGAGAAGTGCTTT
CCGCGCTGGACCGTGTACAAGTCTCTTGGAATAGAGCGTCATAGAGGGTG
AGAATCCCGTCTTTGACACGGACTGCCAGTGCTATGTGATGCGCTCTCAA
AGAGTCGAGTTGTTTGGGAATGCAGCTCAAAATGGGTGGTAAATTCCATC
TAAAGCTAAATATTGGCGAGAGACCGATAGCGAACAAGTACCGTGAGGGA
AAGATGAAAAGCACTTTGGAAAGAGAGTTAAACAGTACGTGAAATTGCTG
AAAGGGAAACGCTTGAAGTCAGTCGCGTTGTTCAGAACTCAGCCTTGC--
TTTTGCTTGGTGCACTTTCTGAATGACGGGCCAGCATCGATTTTGACCGT
TGGACAAGGGCTGGGGGAATGTGGCACC----TCC--GGGTG--TGTTAT
AGCCCCTGG---TCGCATACGGCGGTTGGGATCGAAGAACGCAGCGC--G
CCGCAAGGCAGGGAA-CTTGTTCCACTTTCGCGCTTAGGATGCTGGCGTA
ATGGCTTTAAACGACCCGTCTTGAAACACGGACCAAGGAGTCTAACATGC
CTGCGAGTGTTTGGGTGGTAAACCCGAGCGCGTAATGAAAGTGAAAGTTG
AGACCTCTGTCGTGGAGGGCATCGACGCCCGGACCTGACGTTCTCTGACG
GCTCCGCGGTAGAGCATGTATGTTGGGACCCGAAAGATGGTGAACTATGC
CTGAATAGGGTGAAGCCAGAGGAAACTCTGGT00000000001???????
?????1??1000001110001000000000000????1??????????00
?10?0???0???000000000000001??010000001000000000000
0000000000000000000?1?00000000?10??000100000000001
00100001????0101001?10000010000000000??1000??10010
111000?1???0?1000??0000????01?110100110000000001?1
11??0000000?10?1000?1?0???0000?10000?100???1?1101?
100100
>P_dictyopus_TENN59385
---GTTT---TTTGCAAGTGGGGTTGCAGCTGGCCTTTTCTTCACAGAAA
GGGCA--TGTGCTCGCCT--TGCTTCAAA-T-CCA--CTCTGCACCTGTG
CACTTGCTGTGAGCACCCAATGGAAGTC--------CGCC-----TCCAG
CGCT--------CTGG-C-GTTGGC-AGGAGTTCG---TCCGGGAGCTCA
TGTCTT-CAC---ACAAACACTTTGTATAGTCAAC-AGAATGGTG-TATT
TGCTTAT--------AACGCATCT-AT-ATACAACTTTCAGCAACGGATC
TCTTGGCTCTCGCATCGATGAAGAACGCAGCGAAATGCGATAAGTAATGT
GAATTGCAGAATTCAGTGAATCATCGAATCTTTGAACGCACCTTGCGCTC
CCTGG-TATTCCGAGGAGCACGCCTGTTTGAGTGTCGTGAATCTCTCACT
CT--ACAAAAAGCCTTTGT----GCTTCT-TGTAAG-AC-GTGGAC-TTG
GAG-GCTT------GTTGAGCATAT-------------CGCTCAGCTCCT
YTTAAATGCATTAGCTT--GGTTCC-TCGTG-GATCGGCTC-TCGGTGTG
ATAA--CTGTCTACGCCGTGG-CTGTTGAAGCAACTTTTT-GGAC--CGG
CTTC-TAA---CTGTTTGAAACTGGGTGTAA---CAAGCCC-YTT-----
TTCTGTTACCATTGACAATCTGACCTCGTTGTAGTCTGGAGAAGTGTTTT
CCGCGCTGGACCGTGTACAAGTCTCTTGGAATAGAGCGTCATAGAGGGTG
AGAATCCCGTCTTTGACACGGACTGCCAGTGCTTTGTGATGCGCTCTCAA
AGAGTCGAGTTGTTTGGGAATGCAGCTCAAAATGGGTGGTAAATTCCATC
TAAAGCTAAATATTGGCGAGAGACCGATAGCGAACAAGTACCGTGAGGGA
AAGATGAAAAGCACTTTGGAAAGAGAGTTAAACAGTACGTGAAATTGCTG
AAAGGGAAACGCTTGAAGTCAGTCGCGTTGTTCAGAACTCAGCCTTGC--
TTTTGCTTGGTGCACTTTCTGGACGACGGGCCAGCATCAATTTTGACCGT
TGGACAAAGGCTGGGGGAATGTGGCACC----TCC--GGGTG--TGTTAT
AGCCCTCGG---TCGCATACAACGGTTGGGATTGAGGACCGCAGCGC--G
CCGCAAGGCAGGGAA-CTTGTTCCACTTTCGCGCTTAGGATGCTGGCGTA
ATGGCTTTAAACGACCCGTCTTGAAACACGGACCAAGGAGTCTAACATGC
CTGCGAGTGTTTGGGTGGTAAACCCGAGCGCGCAATGAAAGTGAAAG---
--------------------------------------------------
--------------------------------------------------
--------------------------------001000000000000000
000001??1000001110000000000000000????1??????????00
?10?0???0???000000000000001??010000001000000000010
0000000000000000000?1?00000010?10??000000000000001
00100001????0101001?10000000000000000?10000?010010
11101??????000000?????1?????1?110110?10000000001?1
11??0000000?10?1000?1?0???0000000000?100???1?1101?
100100
>P_fraxinicola_Dai2494
CGAGT-----CTTG-AAAT-GGGTTGCAGCTGGCTTTCCACTTT----GG
AGGCA--TGTGCTCGCCT--TGC-TC-AA-T-CCA--CTCTACACCTGTG
CACTATCTGTGGGTTTT----GGTTTTGTT----GG-CCCTCT--ATCCT
TCA----------TGG-G-ATTGTT-GGC-TTC------GACCTGGCCTA
CGTTTTCT-T---ACAAACAACATGGA-GAGTAGCGAGAAT-GTG-TATT
GCGATAT--------AACGCATCT-AT-GTACAACTTTCAGCAACGGATC
TCTTGGCTCTCGCATCGATGAAGAACGCAGCGAAATGCGATAAGTAATGT
GAATTGCAGAATTCAGTGAATCATCGAATCTTTGAACGCACCTTGCGCTC
CTTGG-CATTCCGAGGAGCACACCTGTTTGAGTGTCGTGAAATTCTCAAC
CT--GCAA-GA--CTTT----------TC-TGT-AG-GC-TTGGAC-TTG
GAG-GCCATT----GCCGGTGTTTT--------GTCTGATGCCGGCTCCT
CTCAAATGCATTAGCTC--GGCTCG-TTGCG-GATCGGGTCTTCGGTGTG
ATAG--TTGTCTATGCCGTGG-CCGA-GAAGCGT-TTTT---GAC--CAG
CTTC-TAAT--CGG-------TCTCCTTT----CTGGAGAC-ACG-GAA-
TTTAATTTCAAATGACAAATTGACCTCGTTGTAGTCTGGAGAAGTGCTTT
CCGCGCTGGACCGTGTAAAAGTCTCTTGGAACAGAGCGTCATAGAGGGTG
AGAATCCCGTCTCTGACATGGACTACCAGTGCTTTGTGATGCGCTCTCGA
AGAGTCGAGTTGTTTGGGAATGCAGCTCAAAATGGGTGGTAAATTCCATC
TAAAGCTAAATATTGGCGAGAGACCGATAGCGAACAAGTACCGTGAGGGA
AAGATGAAAAGCACTTTGGAAAGAGAGTTAAACAGTACGTGAAATTGCTG
AAAGGGAAACGCTTGAAGTCAGTCGCATTGTTTGGAACTCAGCCTTGC-T
TTTTGCTTGGTGCACTTTCTGAATGATGGGCCAGCATCAATTTTGACCGT
TGGAAAAGGTCTGGGGGAATGTGGCAGTTGTTTAC--AGCTG--TGTTAT
AGCCTCCAG---TCACATACGGCGGTCGGGATTGAGGAATGCAGCGC--G
CCGCAAGGTAGGGGA-GATCTCCCACTCCCGCGCTTAGGATGCTGGCGTA
ATGGCTTTAAACGACCCGTCTTGAAACACGGACCAAGGAGTCTAACATGC
CTGCGAGTGTTTGGGTGGAAAACCCGAGCGCGTAATGAAAGTGAAAGTTG
AGACCTCTGTCGTGGAGGGCATCGACGCCCGGACCTGACGTTCTCTGAGG
GATCCGCGGTAGAGCATGTRTGTTGGGACCCGAAAGATGGTGAACTATGC
CTGAATAGGGTGAAGCCAGAGGAAACTCTGGT1??100010000000000
001??1??100110111?10???0000000000000000?10?0??0010
000000000?1?000000000???10???010000001000000000010
000010000000??1???0???00000001?10??000000000000010
10100001????0101001?1001000?1000000?1????????10110
111000?1???000000100000???001?110010?11000100?1??1
101?1001?00?00?10001000001000000000010000000?1101?
100100
>P_guianensis_TENN58404
CGAGT-----CTTG-AGATGGGGCTGTAGCTGGCCTTTA---------CT
GGGCA--CGTGCTCGCCC--TGT-TCAAATT-CCA--CTCTACACCTGTG
CACTTACTGTGGGCTTT----GGTTGCTGGGTGTGG-GTCTT---GTTTT
TGT----------TAA-CTTTTGGA-CCCTCTTAGC-AAACTGGGGCTCA
TGTTTTCTATT--ATAAACGCCTT----CAGTATC-AGAAT-GTG-TATT
GCGATGT--------AACGCATCT-TT-ATACAACTTTCAGCAACGGATC
TCTTGGCTCTCGCATCGATGAAGAACGCAGCGAAATGCGATAAGTAATGT
GAATTGCAGAATTCAGTGAATCATCGAATCTTTGAACGCACCTTGCGCTC
CTTGG-TATTCCGAGGAGCACACCTGTTTGAGTGTCGTGAAGTTCTCAAC
CT--ACAA-GCCCTTTTGT------GTTT-TGTTAG-GT-TTGGAC-TTG
GAG-GCTT------GTTGGCTT------------TGAATGGTCAGCTCCT
CTCAAATATATTAGCTT--GGTTCC-TTGCG-GATCGGCTC-TCGGTGTG
ATAA--TTGTCTATGCCGTGA-CCGT-GAAGCGT-TTTG---GCC--GAG
CTTC-TAAT--TGG-------TCTCTCATCG--TTAGAGAC-AGT-----
TTGTATATATATTGAC-ATCTGACCTCGTTGTAGTCTGGAGAAGTGCTTT
CCGTGCTGGACCGTGTATAAGTCTCTTGGAACAGAGCGTCATAGAGGGTG
AGAATCCCGTCTTTGACACGGACTACCAGTGCTTTGTGATGCGCTCTCAA
AGAGTCGAGTTGTTTGGGAATGCAGCTCAAAATGGGTGGTAAATTCCATC
TAAAGCTAAATATTGGCGAGAGACCGATAGCGAACAAGTACCGTGAGGGA
AAGATGAAAAGCACTTTGGAAAGAGAGTTAAACAGTACGTGAAATTGCTG
AAAGGGAAACGCTTGAAGTCAGTCGCGTTGTTTGGAACTCAACCTCGC--
TTTTGCTTGGTGCACTTTCCAAACGACGGGCCAGCATCGATTTTGACCGT
TGGAAAAGGGTCCGAGGAATGTGGCACT----TTC--GGGTG--TGTTAT
AGCCTCTGG---TCGCATACAACGGTTGGGATTGAGGACCGCAGCGC--G
CCGCAAGGCAGGGGT--TTTACCCACTTTCGCGCTTAGGATGCTGGCATA
ATGGCTTTAAGCGACCCGTCTTGAAACACGGACCAAGGAGTCTAACATGC
CTGCGAGTGTTTGGGTGGAAAACCCGAGCGCGTAATGAAAGTGAAA----
--------------------------------------------------
--------------------------------------------------
--------------------------------1??10000000???100?
?????1??100100011?10???000000000000000000000000010
00000??10???000000000???10???010000000000000000010
0000000000000000000001000000000001?0000000???1???1
10100001????0101001?10010000000000000???100??10010
11101??????0?1000??0000????01?110110?11000100?1??1
101?1000000100?1000?1?0???0000000010?100???1?1101?
100?10
>P_guianensis_TENN59093
CGAGT-----CTTG-AGATGGGGCTGTAGCTGGCCTTTA---------CT
GGGCA--CGTGCTCGCCC--TGT-TCAAATT-CCA--CTCTACACCTGTG
CACTTACTGTGGGCTTT----GGTTGCTGGGTGTGG-GTCTT---GTTTT
TGT----------TAA-CTTTTGGA-CCCTCTTAGC-AAACTGGGGCTCA
TGTTTTCTATT--ATAAACGCCTT----CAGTATC-AGAAT-GTG-TATT
GCGATGT--------AACGCATCT-TT-ATACAAC-TTCAGCAACGGATC
TCTTGGCTCTCGCATCGATGAAGAACGCAGCGAAATGCGATAAGTAATGT
GAATTGAAGAATTCAGTCAATCATCGAATCTTTGAACGCACCTTGCGCTC
CTTGG-TATTCCGAGGAGCACACCTGTTTGAGTGTCGTGAAGTTCTCAAC
CT--ACAA-GCCCTTTTGT------GTTT-TGTTAG-GT-TTGGAC-TTG
GAG-GCTT------GTTGGCTT------------TGAATGGTCAGCTCCT
CTCAAATATATTAGCTT--GGTTCC-TTGCG-GATCGGCTC-TCGGTGTG
ATAA--TTGTCTATGCCGTGA-CCGT-GAAGCGT-TTTG---GCC--GAG
CTTC-TAAT--TGG-------TCTCTCATTG--TTAGAGAC-AGT-----
TTGTATATATATTGAC-ATCTGACCTCGTTGTAGTCTGGAGAAGTGCTTT
CCGTGCTGGACCGTGTATAAGTCTCTTGGAACAGAGCGTCATAGAGGGTG
AGAATCCCGTCTTTGACACGGACTACCAGTGCTTTGTGATGCGCTCTCAA
AGAGTCGAGTTGTTTGGGAATGCAGCTCAAAATGGGTGGTAAATTCCATC
TAAAGCTAAATATTGGCGAGAGACCGATAGCGAACAAGTACCGTGAGGGA
AAGATGAAAAGCACTTTGGAAAGAGAGTTAAACAGTACGTGAAATTGCTG
AAAGGGAAACGCTTGAAGTCAGTCGCGTTGTTTGGAACTCAGCCTCGC--
TTTTGCTTGGTGCACTTTCCAAACGACGGGCCAGCATCGATTTTGACCGT
TGGAAAAGGGTCCGAGGAATGTGGCACT----TTC--GGGTG--TGTTAT
AGCCTCTGG---TCGCATACAACGGTTGGGATTGAGGACCGCAGCGC--G
CCGCAAGGCAGGGGT--TTTACCCACTTTCGCGCTTAGGATGCTGGCATA
ATGGCTTTAAGCGACCCGTCTTGAAACACGGACCAAGGAGTCTAACATGC
CTGCGAGTGTTTGGGTGGAAAACCCGAGCGCGTAATGAAAGTGAAA----
--------------------------------------------------
--------------------------------------------------
--------------------------------1??10000000???100?
?????1??100100011?10???000000000000000000000000010
00000??10???000000000???10???010000000000000000010
0000000000000000000001000000000001?0000000???1???1
10100001????0101101?10010000000000000???100??10010
11101??????0?1000??0000????01?110110?11000100?1??1
101?1000000100?1000?1?0???0000000010?100???1?1101?
100?10
>P_leprieurii_TENN58597
CGAGT-----CTTG-AAAT-GGGTTGCAGCTGGCCTTTT--------ACC
GGGCA--TGTGCTCGCCT--T-T-TCAAA-T-CCA--CTCTACACCTGTG
CACTTACTGTGGGCTTT----GGCTCTTGTT---GG-GTCTC---GTTTT
GCA-----------------------ACT-TTTGT--GAGGTCGGGCTCA
CGTTT--TACT--ACAAACTCTT-----TAGTATC-AGAAT-GTG-TATT
GTGATGTT-------AATGCATCT--T-ATACAACTTTCAGCAACGGATC
TCTTGGCTCTCGCATCGATGAAGAACGCAGCGAAATGCGA-AAGTAATGT
GAATTGCAGAATTCAGTGAATCATCGAATCTTTGAACGCACCTTGCGCTC
CTTGG-TATTCCGAGGAGCACGCCTGTTTGAGTGTCATGAAATTCTCAAC
CT-TACAA-AGCTTT-AGT------GTTT-TGTTAG-GC-TTGGAC-TTG
GAG-GCTTTTTTT-GCTGGCGT----------------TTGTCAGCTCCT
CTTAAACTCATTAGCTT--GATTCT-TTGCG-GATCGGCTC-TCGGTGTG
ATAA--TTGTCTACGCTGTGA-CCGT-GAAGTGT-TTTT---GGC--AAG
CTTC-CAA---TCG---------TCTTGTT---TAAGAGAC-AGC-----
TTATCT-----TTGAC-ATCTGACCTCGTTGTAGTCTGGAGAAGTGCTTT
CCGTGCTGGACCGTGTATAAGTCTCTTGGAACAGAGCGTCATAGAGGGTG
AGAATCCCGTCTTTGACACGGACTACCAGTGCTTTGTGATGCGCTCTCAA
AGAGTCGAGTTGTTTGGGAATGCAGCTCAAAATGGGTGGTAAATTCCATC
TAAAGCTAAATATTGGCGAGAGACCGATAGCGAACAAGTACCGTGAGGGA
AAGATGAAAAGCACTTTGGAAAGAGAGTTAAACAGTACGTGAAATTGCTG
AAAGGGAAACGCTTGAAGTCAGTCGCATCGTTTGGAACTCAGCCTTGC--
TTTTGCTTGGTGCACTTTCTGAATGATGGGCCAGCATCAATTTTGACCGT
TGGAAAAGGGCTGGGGGAATGTGGCACC----TTT--GGGTG--TGTTAT
AGCCTCTGG---TCGCATACAACGGTTGGGATTGAGGACCGCAGCGC--G
CCGCAAGGCAGGGGT---TCGCCCACTTTCGTGCTTAGGATGCTGGCATA
ATGGCTTTAAACGACCCGTCTTGAAACACGGACCAAGGAGTCTAACATAC
CTGCGAGTGTTTGGGTGGTAAACCCGAGCGCGCAATGAAAGTGAAA----
--------------------------------------------------
--------------------------------------------------
--------------------------------1??10001000??10000
?00001??110100111?10???000000000000000000010??0010
00000??10???000000000????1??????????0???????0?00?0
000010000000000000010?0000?1?00001?000???1???????1
101000001???0?11011100010000000010000???100??10010
111000000010???10???????????1?110110?11000100?1??1
11???100100?00?1000?1?0???0000??1010?100???1?1101?
100??1
>P_melanopus_H6003449
CGAGT-----TTTG-AAA-GGGGTTGTAGCTGGCTTTCCTTCTC----GG
AGGCA--TGTGCTCGCTC--CGC-TC-AA-TCCCA--CTCTACACCTGTG
AACTTACTGTGGGTCTT----TTT----------GG-GCCTCC--GTCCT
TCC---------GGGGGC-GTTGGC--TTT--------CAAACTGGCCCA
TGTTT--TATT--ACAAACTCTTT---AAAGTATCGAGAAT-GTT-TATT
GCGATAT--------AACGCATTT-AT-ATACAACTTTCAGCAACGGATC
TCTTGGCTCTCGCATCGATGAAGAACGCAGCGAAATGCGATAAGTAATGT
GAATTGCAGAATTCAGTGAATCATCGAATCTTTGAACGCACCTTGCGCTC
CTTGG-CATTCCGAGGAGCACGCCTGTTTGAGTGTCGTGAAATTCTCAAC
CT--ACAA-ATCT--------------TT-TGT-AG-GC-TTGGACTTTG
GAGGGCTTT-----GCCGACGTTTC-----------TAATGCCGGCTCCT
CTCAAATGCATTAGCTT--GTGTCC-TTGCG-GATCGGCTCTTCGGTGTG
ATAA--TTGTCTACGCCGTGG-TCGT-GAAGTG--TTTT---GAC--CGG
CTTC-TAA---TGG---------TCTTGTT---TACAAGACAAAACA---
TCAT-T-TTCAATGACAATCTGACCTCGTTGTAGTCTGGAGAAGTGTTTT
CCGCGCTGGACCGTGTACAAGTCTCTTGGAACAGAGCGTCATAGAGGGTG
AGAATCCCGTCTCTGACACGGACTACCAGTGCTTTGTGATGCGCTCTCGA
AGAGTCGAGTTGTTTGGGAATGCAGCTCAAAATGGGTGGTAAATTCCATC
TAAAGCTAAATATTGGCGAGAGACCGATAGCGAACAAGTACCGTGAGGGA
AAGATGAAAAGCACTTTGGAAAGAGAGTTAAACAGTACGTGAAATTGCTG
AAAGGGAAACGCTTGAAGTCAGTCGCGTCGTTTGGAACTCAGCCTTGC--
TTTTGCTTGGTGCACTTTCTGAACGACGGGCCAGCATCGATTTCGATTGT
CGGAAAAGGGTTGGAGGAATGTGGCACC----TTC--GGGTG--TGTTAT
AGCCTTCAG---TCACATACGGCGGTTGGGATCGAGGAACGCAGCGC--G
CCGCAAGGCAGGGGT---TCGCCCACTTTCGCGCTTAGGATGCTGGCGTA
ATGGCTTTAAACGACCCGTCTTGAAACACGGACCAAGGAGTCTAACATGC
CTGCGAGTGTTTGGGTGGAAAACCCGAGCGCGTAATGAAAGTGAAAGTTG
AGACCTCTGTCGTGGAGGGCATCGACGCCCGGACCTGACGTTCTCTGAAG
GATCCGCGGTAGAGCATGTATGTTGGGACCCGAAAGATGGTGAACTATGC
CTGAATAGGGTGAAGCCAGAGGAAACTCTGGT1??101000000000000
001??1??100110101?10???010?0??0?0???00???0?0??0010
000000000?1?000000000??100???0000000010000000000?1
00?00?100??0??0??00???0000?1?00001?0000000??10??00
10100001????0101001?1001000001????0??????????10110
100001?????000000???100????01?110010?11100?00?1??1
11???100100?00?000000001??0010100000?100???1?1101?
100??1
>P_melanopus_MJ37293
CGAGT-----TTTG-AAA-GGGGTTGTAGCTGGCTTTCCTTCTC----GG
AGGCA--TGTGCTCGCTC--CGC-TC-AA-TCCCA--CTCTACACCTGTG
AACTTACTGTGGGTCTT----TTT----------GG-GCCTCC--GTCCT
TCC---------GGGGGC-GTTGGC--TTT--------CAAACTGGCCCA
CGTTT--TATT--ACAAACTCTTT---AAAGTATCGAGAAT-GTT-TATT
GCGATAT--------AACGCATTT-AT-ATACAACTTTCAGCAACGGATC
TCTTGGCTCTCGCATCGATGAAGAACGCAGCGAAATGCGATAAGTAATGT
GAATTGCAGAATTCAGTGAATCATCGAATCTTTGAACGCACCTTGCGCTC
CTTGG-CATTCCGAGGAGCACGCCTGTTTGAGTGTCGTGAAATTCTCAAC
CT--ACAA-ATCT--------------TT-TGT-AG-GC-TTGGACTTTG
GAGGGCTTT-----GCCGACGTTTC-----------TAATGCCGGCTCCT
CTCAAATGCATTAGCTT--GTGTCC-TTGCG-GATCGGCTCTTCGGTGTG
ATAA--TTGTCTACGCCGTGG-TCGT-GAAGTG--TTTT---GAC--CGG
CTTC-TAA---TGG---------TCTTGTT---TACAAGACAAAACA---
TCAT-T-TTCAATGACAATCTGACCTCGTTGTAGTCTGGAGAAGTGTTTT
CCGCGCTGGACCGTGTACAAGTCTCTTGGAACAGAGCGTCATAGAGGGTG
AGAATCCCGTCTCTGACACGGACTACCAGTGCTTTGTGATGCGCTCTCGA
AGAGTCGAGTTGTTTGGGAATGCAGCTCAAAATGGGTGGTAAATTCCATC
TAAAGCTAAATATTGGCGAGAGACCGATAGCGAACAAGTACCGTGAGGGA
AAGATGAAAAGCACTTTGGAAAGAGAGTTAAACAGTACGTGAAATTGCTG
AAAGGGAAACGCTTGAAGTCAGTCGCGTCGTTTGGAACTCAGCCTTGC--
TTTTGCTTGGTGCACTTTCTGAACGACGGGCCAGCATCGATTTCGATTGT
CGGAAAAGGGTTGGAGGAATGTGGCACC----TTC--GGGTG--TGTTAT
AGCCTTCAG---TCACATACGGCGGTTGGGATCGAGGAACGCAGCGC--G
CCGCAAGGCAGGGGT---TCGCCCACTTTCGCGCTTAGGATGCTGGCGTA
ATGGCTTTAAACGACCCGTCTTGAAACACGGACCAAGGAGTCTAACATGC
CTGCGAGTGTTTGGGTGGAAAACCCGAGCGCGTAATGAAAGTGAAAGTTG
AGACCTCTGTCGTGGAGGGCATCGACGCCCGGACCTGACGTTCTCTGAAG
GATCCGCGGTAGAGCATGTATGTTGGGACCCGAAAGATGGTGAACTATGC
CTGAATAGGGTGAAGCCAGAGGAAACTCTGGT1??101000000000000
001??1??100110101?10???010?0??0?0???00???0?0??0010
000000000?1?000000000??100???0000000010000000000?1
00?00?100??0??0??00???0000?1?00001?0000000??10??00
10100001????0101001?1001000001????0??????????10110
100001?????000000???100????01?110010?11100?00?1??1
11???100100?00?000000001??0010100000?100???1?1101?
100??1
>P_rhizophilus_Dai11599
CGAGT-----TCTG-AAA-GGGGTTGTAGCTGGCTTTTCCATCCTGTGGG
AGGCA--TGTGCTCGCCC--TGC-TC-AA-T-CCA--CTCTACACCTGTG
AACTAACTGTGGGTCTC----GGTCGC-------GG-CCCTTC--GTCCT
TTG---------CGGGGC-GTCGGT--TCCA-------AAACCTGGCCTA
CGTTT--TCTT--ACAAACGCTAT---AATGTATCGAGAAT-GTG-TATT
GCGATAT--------AACGCATTT-AT-AAACAACTTTCAGCAACGGATC
TCTTGGCTCTCGCATCGATGAAGAACGCAGCGAAATGCGATAAGTAATGT
GAATTGCAGAATTCAGTGAATCATCGAATCTTTGAACGCACCTTGCGCTC
CTTGG-CATTCCGAGGAGCACACCTGTTTGAGTGTCGTGAAATTCTCAAC
CT--ATAA-ATCTT-------------TT-TGT-AG-GCTTTGGAC-TTG
GAG-GTGTTT----GCCGACGTTTT--------TTTAAATGCCGGCTCCT
CTCAAATGCATTAGCTT--GTGTCC-TTGCG-GATCGGCTCTTCGGTGTG
ATAA--TTGTCTACGCCGTGGGTTGT-GAAGCG--TTTT---GAC-TCGG
CTTC-TAA---CCG---------TCTCGTTG--TAAGAGACAAATAAA--
TCA--T-TTCAATGACAATCTGACCTCGTTGTAGTCTGGAGAAGTGTTTT
CCGCGCTGGACCGTGTATAAGTCTCTTGGAACAGAGCGTCATAGAGGGTG
AGAATCCCGTCTTTGACACGGACTACCAGTGCTTTGTGATGCGCTCTCGA
AGAGTCGAGTTGTTTGGGAATGCAGCTCAAAATGGGTGGTAAATTCCATC
TAAAGCTAAATATTGGCGAGAGACCGATAGCGAACAAGTACCGTGAGGGA
AAGATGAAAAGCACTTTGGAAAGAGAGTTAAACAGTACGTGAAATTGCTG
AAAGGGAAACGCTTGAAGTCAGTCGCGTCATTTGGAACTCAGCCTTGC--
TTTTGCTTGGTGCACTTTCTGAATGATGGGCCAGCATCGATTTCGACCGT
CGGAAAAGGGTTGGGGGAATGTGGCATC---CTTC-GGGGTG--TGTTAT
AGCCTCTAG---TCGCATACGGCGGTTGGGATCGAGGAACGCAGCGC--G
CCGCAAGGCAGGGGT---TCGCCCACTTTCGCGCTTAGGATGCTGGCATA
ATGGCTTTAAACGACCCGTCTTGAAACACGGACCAAGGAGTCTAACATGC
CTGCGAGTGTTTGGGTGGAAAACCCGAGCGCGTAATGAAAGTGAAAGTTG
AGACCTCTGTCGTGGAGGGCATCGACGCCCGGACCTGACGTTCTCTGAAG
GATCCGCGGTAGAGCATGTATGTTGGGACCCGAAAGATGGTGAACTATGC
CTGAATAGGGTGAAGCCAGAGGAAACTCTGGT1??101000000000000
000001??100110111?10???0000000010???00???0?0??0010
000000000?1?000000000??100???0000000010000000000?1
00?0000001?0??0??00???0000?1?00001?0000000??10??00
10100001????0101001?1001000000?1??0??????????10110
011000?1???000000100000???001?110010?01100?00?1?10
11???100000100?0000000001?10?0100000?100??1010101?
100??1
>P_squamosus_AFTOLID704
TGAGT-----CTTG-AAG--AGGTTGCAGCTGGTCTTAT----------C
AGGCA--AGTGCTCGCCT--CGT-TCAAA-T-CCA--CTCTACACCTGTG
CACTTACTGTGGACTTT----GGTATTTT-----TG-GAGG----GTCCT
T-----------TGGC------CCT--TTATG------AATCCGGGTTCA
TGTTT--TATTATATATACGCTT-----CAGTATTGAGAAT-GTG-TATT
GTGATGT--------AACGCATCG-TT-ATACAACTTTCAGCAACGGATC
TCTTGGCTCTCGCATCGATGAAGAACGCAGCGAAATGCGATAAGTAATGT
GAATTGCAGAATTCAGTGAATCATCGAATCTTTGAACGCACCTTGCGCTC
CTTGG-TATTCCGAGGAGCACACCTGTTTGAGTGTCATGAAATTCTCAAC
CT-TACA--AACTTT-TGT------GTTT-GATTTG-GC-TTGGAG-TTG
GAG-GCTT------GCTGATGGGAA----------ATTCCTTTGGCTCCT
CTCAAATGCATTAGCTT--GGTTCC-TTGCG-GATTGGCTC-CTGGTGTG
ATAA--ATGTTTACGCCGCAG-CTGTTGAAGCGA-TTTG---GGC--AAG
CTCC-TAA---CCG---------TCTCGATAT-TGAGAGAC-AGC-----
TTT--------TTGA--ACATGACAT-GTTGTAGTCTGGAGAAGTGCTTT
CCGCGTTGGACCGTGTATAAGTCTCTTGGAATAGAGCGTCATAGAGGGTG
AGAATCCCGTCTTTGACACGGACTACCAGTGCTTTGTGATGCGCTCTCAA
AGAGTCGAGTTGTTTGGGAATGCAGCTCAAAATGGGTGGTAAATTCCATC
TAAAGCTAAATATTGGCGAGAGACCGATAGCGAACAAGTACCGTGAGGGA
AAGATGAAAAGCACTTTGGAAAGAGAGTTAAACAGTACGTGAAATTGCTG
AAAGGGAAACACTTGAAGTCAGTCGTGTTGTTTGGAACTCAGCCTTGC--
TTTTGCTTGGTGCACTTTCTGAATGACAGGCCAGCATCAATTTTGACCGT
TGGAAAAAGGCAGGGGGAATGTGGCACC----TTC--GGGTG--TGTTAT
AGCCTCTTG---TCACATACAACGGTTGGGATTGAGGACCGCAGCAC--G
CCGCAAGGCAGGGGG---TTTCCCACTTTCGTGCTTAGGATGCTGGCATA
ATGGCTTTAAATGACCCGTCTTGAAACACGGACCAAGGAGTCTAACATGC
CTGCGAGTGTTTGGGTGGAAAACCCGAGCGCGTAATGAAAGTGAAAGTTG
AGACCTCTGTCGTGGAGGGCATCGACGCCCGGACCTGACGTTCTCTGACG
GATCCGCGGTAGAGCATGTATGTTGGGACCCGAAAGATGGTGAACTATGC
CTGAATAGGGTGAAGCCAGAGGAAACTCTGGT1??10?1?000????10?
?????1??100100111?10???0000000000000001??0?0??0010
00010???0???000010??0???00???0???10?0??00???0000?1
00?000000010??0??00???0000?1?000000000???1???????0
10100001????01010011010?0000000010000???100??10010
11101??????000000??1000????01?110110?10000100?1??1
11???10000000011000?1?0????1?????1?0?100???1?1101?
100??1
>P_squamosus_MUCL30721
TGAGT-----CTTG-AAG--AGGTTGCAGCTGGTCTTTT----------C
AGGCA--AGTGCTCGCCT--CGT-TCAAA-T-CCA--CTCTACACCTGTG
CACTTACTGTGGACTTT----GGTATTCT-----TG-GAGG----GTCCT
T-----------TGGC------CCT--TTATA------AATCCGGGTTCA
TGTTT--TATTATATATACGCTT-----CAGTATTGAGAAT-GTG-TATT
GTGATGT--------AACACATCG-TT-ATACAACTTTCAGCAACGGATC
TCTTGGCTCTCGCATCGATGAAGAACGCAGCGAAATGCGATAAGTAATGT
GAATTGCAGAATTCAGTGAATCATCGAATCTTTGAACGCACCTTGCGCTC
CTTGG-TATTCCGAGGAGCACACCTGTTTGAGTGTCATGAAATTCTCAAC
CT-TACA--AACTTT-TGT------GTTT-GATTTG-GC-TTGGAG-TTG
GAG-GCTT------GCTAATGGGAA----------ATTCCTTTGGCTCCT
CTCAAATGCATTAGCTT--GGTTCC-TTGCG-GATTGGCTC-CTGGTGTG
ATAA--ATGTTTACGCCGCAG-CTGTTGAAGCNT-TTTG---GGC--AAG
CTCC-TAA------------------------------------------
---------------------------GTTGTAGTCTGGAGAAGTGCTTT
CCGCGTTGGACCGTGTATAAGTCTCTTGGAATAGAGCGTCATAGAGGGTG
AGAACCCCGTCTTTGACACGGACTACCAGTGCTTTGTGATGCGCTCTCAA
AGAGTCGAGTTGTTTGGGAATGCAGCTCAAAATGGGTGGTAAATTCCATC
TAAAGCTAAATATTGGCGAGAGACCGATAGCGAACAAGTACCGTGAGGGA
AAGATGAAAAGCACTTTGGAAAGAGAGTTAAACAGTACGTGAAATTGCTG
AAAGGGAAACACTTGAAGTCAGTCGTGTTGTTTGGAACTCAGCCTTGC--
TTTTGCTTGGTGCACTTTCTGAATGACAGGCCAGCATCAATTTTGACCGT
TGGAAAAAGGCAGGGGGAATGTGGCACC----TTC--GGGTG--TGTTAT
AGCCTCTTG---TCACATACAACGGTTGGGATTGAGGACCGCAGCAC--G
CCGCAAGGCAGGGGG---TTTCCCACTTTCGTGCTTAGGATGCTGGCATA
ATGGCTTTAAATGACCCGTCTTGAAACACGGACCAAGGAGTCTAACATGC
CTGCGAGTGTTTGGGTGGAAAACCCGAGCGCGTAATGAAAGTGAAAGTTG
AGACCTCTGTCGTGGAGGGCACCGACGCCCGGACCTGACGTTCTCTGACG
GATCCGCGGTAGAGCATGTATGTTGGGACCCGAAAGATGGTGAACTATGC
CTGAATAGGGTGAAGCCAGAGGAAACTCTGGT1??10?1?000????10?
?????1??100100111?10???0000000000000001??0?0??0010
00010???0???000010??0???00???0???10?0??00???0000?1
00?000000010??0??00???0000?1?000000000???1???????0
10100001????01010011010?0000000010000???100??10010
11101??????000000??1000????01?110110?10000100?1??1
1????????????????????????????????????100???1?1101?
100??1
>P_submelanopus_Dai4997
CGAGT-----CTTG-AAG-AGGGTTGCAGCTGGCCTTCCGTTG-----GA
TGGCA--TGTGCTCGCCC--TGC-TC-AA-T-CCA--CTTTACACCTGTG
CACTTACTGTGGGCTTC----TGTTGGA------TG-GTCTCC--GTCCT
CCAG--------TAGG-ATGTTGGC--TTTA-------AAACGGGGCCTA
CGTTTC-TACT--ACAAACACTGTA--AAAGTCTTGAGAAT-GTG-TATC
ACGATGTATAAATGTAACGCATCTTAT-ATACAACTTTCAGCAACGGATC
TCTTGGCTCTCGCATCGATGAAGAACGCAGCGAAATGCGATAAGTAATGT
GAATTGCAGAATTCAGTGAATCATCGAATCTTTGAACGCACCTTGCGCTC
CTTGG-CATTCCGAGGAGCACGCCTGTTTGAGCGTCGTGAAATTCTCAAC
CT--ACAA--ATCCT-TGC----GGTCTT-TGT-AG-GC-TTGGAC-TTG
GAG-GTATTTTT--GCCGGCGTAGTCT----CTTGACGACACTGGCTCCT
CTCAAATGCATTAGCTT--GGTTCC-TTGTG-GATCGGCTC-TCGGTGTG
ATAG--TTGTCTACGCCGTGA-CCGT-GAAGCGTTTTTG--GGGC--AAG
CTTC-TAA---TGG---------TCTCCTGT--TGAGAGAC-AAA-----
CTTTATTTACAATGAC-ATCTGGCCTCGTTGTAGTCTGGAGAAGTGCTTT
CCGCGCTGGACCGTGTATAAGTCTCTTGGAACAGAGCGTCATAGAGGGTG
AGAATCCCGTCTTTGACACGGACTACCAGTGCTTTGTGATGCGCTCTCAA
AGAGTCGAGTTGTTTGGGAATGCAGCTCAAAATGGGTGGTAAATTCCATC
TAAAGCTAAATATTGGCGAGAGACCGATAGCGAACAAGTACCGTGAGGGA
AAGATGAAAAGCACTTTGGAAAGAGAGTTAAACAGTACGTGAAATTGCTG
AAAGGGAAACGCTTGAAGTCAGTCGCGTCGTTTGGAACTCAGCCTTGCTT
TTTTGCTTGGTGCACTTTCTGAACGACGGGCCAGCATCAATTTTGACTGT
CGGAAAAGGGCTGGGGGAATGTGGCACC----TCC--GGGTG--TGTTAT
AGCCTTCGG---TCGCATACGGCGGTTGGGATTGAGGATCGCAGCGC--G
CCGCAAGGCAGGGGT---TCGCCCACTTTCGCGCTTAGGATGCTGGCGTA
ATGGCTTTAAACGACCCGTCTTGAAACACGGACCAAGGAGTCTAACATGC
CTGCGAGTGTTTGGGTGGAAAACCCGAGCGCGTAATGAAAGTGAAAGTTG
AGACCTCTGTCGTGGAGGGCATCGACGCCCGGACCTGACGTTCTCTGACG
GATCCGCGGTAGAGCATGTATGTTGGGACCCGAAAGATGGTGAACTATGC
CTGAATAGGGTGAAGCCAGAGGAAACTCTGGT1??101000000000000
01???1??100110111?10???0000000000??100???0?0??0010
000000000?1?000000000000001??0100000000000000000?1
00?0000001?0??0??00???000000100001?000000000001?00
1010000000000001001?100?1000000010000?10000?010110
1110000001?000000000000??1001?110110?1100000010??1
11???100000100?1000?1?0???00000000100000???1?1101?
100??1
>P_submelanopus_Dai5015
CGAGT-----CTTG-AAG-AGGGTTGCAGCTGGCCTTCCGTTG-----GA
TGGCA--TGTGCTCGCCC--TGC-TC-AA-T-CCA--CTTTACACCTGTG
CACTTACTGTGGGCTTC----TGTTGGA------TG-GTCTCC--GTCCT
CCAG--------TAGG-ATGTTGGC--TTTA-------AAACGGGGCCTA
CGTTTC-TACT--ACAAACACTGTA--AAAGTCTTGAGAAT-GTG-TATC
ACGATGTATAAATGTAACGCATCTTAT-ATACAACTTTCAGCAACGGATC
TCTTGGCTCTCGCATCGATGAAGAACGCAGCGAAATGCGATAAGTAATGT
GAATTGCAGAATTCAGTGAATCATCGAATCTTTGAACGCACCTTGCGCTC
CTTGG-CATTCCGAGGAGCACGCCTGTTTGAGCGTCGTGAAATTCTCAAC
CT--ACAA--ATCCT-TGC----GGTCTT-TGT-AG-GC-TTGGAC-TTG
GAG-GTATTTTT--GCCGGCGTAGTCT----CTTGACGACACTGGCTCCT
CTCAAATGCATTAGCTT--GGTTCC-TTGTG-GATCGGCTC-TCGGTGTG
ATAG--TTGTCTACGCCGTGA-CCGT-GAAGCGTTTTTG--GGGC--AAG
CTTC-TAA---TGG---------TCTCCTGT--TGAGAGAC-AAA-----
CTTTATTTACAATGAC-ATCTGGCCTCGTTGTAGTCTGGAGAAGTGCTTT
CCGCGCTGGACCGTGTATAAGTCTCTTGGAACAGAGCGTCATAGAGGGTG
AGAATCCCGTCTTTGACACGGACTACCAGTGCTTTGTGATGCGCTCTCAA
AGAGTCGAGTTGTTTGGGAATGCAGCTCAAAATGGGTGGTAAATTCCATC
TAAAGCTAAATATTGGCGAGAGACCGATAGCGAACAAGTACCGTGAGGGA
AAGATGAAAAGCACTTTGGAAAGAGAGTTAAACAGTACGTGAAATTGCTG
AAAGGGAAACGCTTGAAGTCAGTCGCGTCGTTTGGAACTCAGCCTTGCTT
TTTTGCTTGGTGCACTTTCTGAACGACGGGCCAGCATCAATTTTGACTGT
CGGAAAAGGGCTGGGGGAATGTGGCACC----TCC--GGGTG--TGTTAT
AGCCTTCGG---TCGCATACGGCGGTTGGGATTGAGGATCGCAGCGC--G
CCGCAAGGCAGGGGT---TCGCCCACTTTCGCGCTTAGGATGCTGGCGTA
ATGGCTTTAAACGACCCGTCTTGAAACACGGACCAAGGAGTCTAACATGC
CTGCGAGTGTTTGGGTGGAAAACCCGAGCGCGTAATGAAAGTGAAAGTTG
AGACCTCTGTCGTGGAGGGCATCGACGCCCGGACCTGACGTTCTCTGACG
GATCCGCGGTAGAGCATGTATGTTGGGACCCGAAAGATGGTGAACTATGC
CTGAATAGGGTGAAGCCAGAGGAAACTCTGGT1??101000000000000
01???1??100110111?10???0000000000??100???0?0??0010
000000000?1?000000000000001??0100000000000000000?1
00?0000001?0??0??00???000000100001?000000000001?00
1010000000000001001?100?1000000010000?10000?010110
1110000001?000000000000??1001?110110?1100000010??1
11???100000100?1000?1?0???00000000100000???1?1101?
100??1
>P_subvarius_IFPYu2
CGAGTT----CTTG-TAATGGGGTTGTAGCTGGCCTT-------------
--GCA--TGTGCTCGCCC--TGT-TCAAA-T-CCA--CTCTACACCTGTG
CACTTACTGTGGGTTCC----GGTTAGA------AG-GGT-----TTCTT
T------------GAG------GCC--TTTCG------AGCCAGGGCTCA
CGTTT--TATT--ATAAACGCTT-----CAGTATC-AGAAT-GTT-TATT
GCGATAT--------AACGCATCT-TT-ATACAACTTTCAGCAACGGATC
TCTTGGCTCTCGCATCGATGAAGAACGCAGCGAAATGCGATAAGTAATGT
GAATTGCAGAATTCAGTGAATCATCGAATCTTTGAACGCACCTTGCGCTC
CTTGG-TATTCCGAGGAGCACGCCTGTTTGAGTGTCGTGAAATTCTCAAA
CT--GCAA-AGCTTT-TTTTAAAAGGGTT-TGTTAT-GT-TTGGAG-TTG
GAG-GCTT------GCCGGCTTTGT----------AACAAGTCGGCTCCT
CTCAAATGCATTAGCTC--GGATTC-TTGCG-GATCGGCTC-TCAGTGTG
ATAA--TTGTTTACGCTGTGA-CCGTTGAAGTG--TTTT---GGC--CAG
CTTC-TAA------------------------------------------
---------------------------GTTGTAGTCTGGAGAAGTGCTTT
CCGTGCTGGACCGTGTACAAGTCTCTTGGAATAGAGCGTCATAGAGGGTG
AGAATCCCGTCTTTGACACGGACTACCAGTGCTTTGTGATGCGCTCTCAA
AGAGTCGAGTTGTTTGGGAATGCAGCTCAAAATGGGTGGTAAATTCCATC
TAAAGCTAAATATTGGCGAGAGACCGATAGCGAACAAGTACCGTGAGGGA
AAGATGAAAAGCACTTTGGAAAGAGAGTTAAACAGTACGTGAAATTGCTG
AAAGGGAAACGCTTGAAGTCAGTCGCGTCATTTGGAACTCAGCCTTGC--
TTTTGCTTGGTGCACTTTCTGAATGACGGGCCAGCATCAATTTCAACCGT
TGGAAAAAGGTTGGGGGAATGTGGCACC----TTC--GGGTG--TGTTAT
AGCCTCTGG---TCACATACGACGGTTGGGATTGAGGACCGCAGCAC--G
CCGCAAGGCAGGGGA--TATACCCACTTTCGTGCTTAGGATGCTGGCATA
ATGGCTTTAAACGACCCGTCTTGAAACACGGACCAAGGAGTCTAACATGC
CTGCGAGTGTTTGGGTGGAAAACCCGAGCGCGTAATGAAAGTGAAAGTTG
AGACCTCTGTTGTGGAGGGCATCGACGCCCGGACCTGACGTTCTCTGAAG
GATCCGCGGTAGAGCATGTATGTTGGGACCCGAAAGATGGTGAACTATGC
CTGAATAGGGTGAAGCCAGAGGAAACTCTGGT01?10000?1????????
?????1??100100111?10???0000000000??100???0?0??0010
?10?0???0???0000?1???????0???0???10?0??00???0000?1
00?000000010??0??00???0000?1?00001?000???1???????1
10100001????0101001?100100000000100000000000010010
11101??????000000??1000????01?110110?10100?00?1??1
1????????????????????????????????????100???1?1101?
100?10
>P_subvarius_WD2368
CGAGTT----CTTG-TAATGGGGTTGTAGCTGGCCTT-------------
--GCA--TGTGCTCGCCC--TGT-TCAAA-T-CCA--CTCTACACCTGTG
CACTTACTGTGGGTTCC----GGTTAGA------AG-GGT-----TTCTT
T------------GAG------GCC--TTTCG------AGCCAGGGCTCA
CGTTT--TATT--ATAAACGCTT-----CAGTATC-AGAAT-GTT-TATT
GCGATAT--------AACGCATCT-TT-ATACAACTTTCAGCAACGGATC
TCTTGGCTCTCGCATCGATGAAGAACGCAGCGAAATGCGATAAGTAATGT
GAATTGCAGAATTCAGTGAATCATCGAATCTTTGAACGCACCTTGCGCTC
CTTGG-TATTCCGAGGAGCACGCCTGTTTGAGTGTCGTGAAATTCTCAAA
CT--GCAA-AGCTTT-TTTTAAAAGGGTT-TGTTAT-GT-TTGGAG-TTG
GAG-GCTT------GCCGGCTTTGT----------AACAAGTCGGCTCCT
CTCAAATGCATTAGCTC--GGATTC-TTGCG-GATCGGCTC-TCAGTGTG
ATAA--TTGTTTACGCTGTGA-CCGTTGAAGTG--TTTT---GGC--CAG
CTTC-TAA------------------------------------------
---------------------------GTTGTAGTCTGGAGAAGTGCTTT
CCGTGCTGGACCGTGTACAAGTCTCTTGGAATAGAGCGTCATAGAGGGTG
AGAATCCCGTCTTTGACACGGACTACCAGTGCTTTGTGATGCGCTCTCAA
AGAGTCGAGTTGTTTGGGAATGCAGCTCAAAATGGGTGGTAAATTCCATC
TAAAGCTAAATATTGGCGAGAGACCGATAGCGAACAAGTACCGTGAGGGA
AAGATGAAAAGCACTTTGGAAAGAGAGTTAAACAGTACGTGAAATTGCTG
AAAGGGAAACGCTTGAAGTCAGTCGCGTCGTTTGGAACTCAGCCTTGC--
TTTTGCTTGGTGCACTTTCTGAATGACGGGCCAGCATCAATTTCGACCGT
TGGAAAAAGGTTGGGGGAATGTGGCACC----TTC--GGGTG--TGTTAT
AGCCTCTGG---TCACATACGACGGTTGGGATTGAGGACCGCAGCAC--G
CCGCAAGGCAGGGGA--TATACCCACTTTCGTGCTTAGGATGCTGGCATA
ATGGCTTTAAACGACCCGTCTTGAAACACGGACCAAGGAGTCTAACATGC
CTGCGAGTGTTTGGGTGGAAAACCCGAGCGCGTAATGAAAGTGAAAGTTG
AGACCTCTGTTGTGGAGGGCATCGACGCCCGGACCTGACGTTCTCTGAAG
GATCCGCGGTAGAGCATGTATGTTGGGACCCGAAAGATGGTGAACTATGC
CTGAATAGGGTGAAGCCAGAGGAAACTCTGGT01?10000?1????????
?????1??100100111?10???0000000000??100???0?0??0010
?10?0???0???0000?1???????0???0???10?0??00???0000?1
00?000000010??0??00???0000?1?00001?000???1???????1
10100001????0101001?100100000000100000000000010010
11101??????000000??1000????01?110110?10100?00?1??1
1????????????????????????????????????100???1?1101?
100?10
>P_taibaiensis_Dai5741
CGAGT-----TTTG-AAA-GGGGTTGTAGCTGGCTTTCC-TTCTT---GG
AGGCA--TGTGCTCGCCC--TGC-TC-AA-T-CCA--CTCTACACCTGTG
AACTTACTGTGGGTCTT----GGGGGT-------GG-GCCTT--------
-----------------AT---GGC--TTC--------AACCTTGGCCCA
CGTTT--TACT--ACAAACTCTGT---AAAGTACTGAGAAT-GTT-CATT
GCGATAT--------AACGCATTT-AT-ATACAACTTTCAGCAACGGATC
TCTTGGCTCTCGCATCGATGAAGAACGCAGCGAAATGCGATAAGTAATGT
GAATTGCAGAATTCAGTGAATCATCGAATCTTTGAACGCACCTTGCGCTC
CTTGG-CATTCCGAGGAGCACGCCTGTTTGAGTGTCGTGAAATTCTCAAC
CT--ACAA-ATCT--------------TT-TGT-AG-GC-TTGGAT-CTG
GAG-GTTTT-----GTCGACATTTG-----------TAATGCCGGCTCCT
CTCAAATGCATTAGCTT--GTGTCC-TCGCG-GATCGGCTCTTCGGTGTG
ATAA--TTGTCTACGCCGTGG-TCGT-GAAGCGT-TTTT---GAC--CGG
CTTC-CAA---TGG---------TCTCGTT---TACGAGAC-AAACA---
CATTGTTTTCAATGACAATCTGACCTCGTTGTAGTCTGGAGAAGTGTTTT
CCGCGCTGGACCGTGTATAAGTCTCTTGGAACAGAGCGTCATAGAGGGTG
AGAATCCCGTCTCTGACACGGACTACCAGTGCTTTGTGATGCGCTCTCGA
AGAGTCGAGTTGTTTGGGAATGCAGCTCAAAATGGGTGGTAAATTCCATC
TAAAGCTAAATATTGGCGAGAGACCGATAGCGAACAAGTACCGTGAGGGA
AAGATGAAAAGCACTTTGGAAAGAGAGTTAAACAGTACGTGAAATTGCTG
AAAGGGAAACGCTTGAAGTCAGTCGCGTTGTTTGGAACTCAGCCTTGC--
TTTTGCTTGGTGCACTTTCTGAACGACGGGCCAGCATCGATTTCGATTGT
CGGAAAAGGGTTGGAGGAATGTGGCACC----TTC--GGGTG--TGTTAT
AGCCTTCAG---TCACATACGGCGGTTGGGATCGAGGAACGCAGCGC--G
CCGCAAGGCAGGGGTCGATCACCCACTTTCGCGCTTAGGATGCTGGCGTA
ATGGCTTTAAACGACCCGTCTTGAAACACGGACCAAGGAGTCTAACATGC
CTGCGAGTGTTTGGGTGGAAAACCCGAGCGCGTAATGAAAGTGAAAGTTG
AGACCTCTGTCGTGGAGGGCATCGACGCCCGGACCTGACGTTCTCTGAAG
GATCCGCGGTAGAGCATGTATGTTGGGACCCGAAAGATGGTGAACTATGC
CTGAATAGGGTGAAGCCAGAGGAAACTCTGGT1??101000001000000
0001?1??100110111?10???0000000010???00???0?0??0010
00000???1???0????????????0???0?00000000001??0000?1
00?00?100??0??0??00???0000?1?00001?0000000??10??00
10100001????0101001?1001000001????0??????????10110
111001?????000000???100????01?110010?11000100?1??1
11???100100?00?100000001??0000000000?100???1?1101?
100000
>P_tubaeformis_WD1839
CGAGT-----TCTG-AAA-GGGGTTGCAGCTGGCTTTCATTTTTT---GG
AAGCA--TGTGCTCGCCC--TGC-TC-AA-T-CCA--CTCTACACCTGTG
CACTAACTGTGGGTCTT----GTGTGT-------GG-GCCTTC--GTCCT
TCG---------CGGG-GCGTCGGC--TTT--------AACCCTGGCCTA
CGTTT--TCTT--ACAAACACTTT--AAAAGTATCGAGAAT-GTG-TATT
GCGACAT--------AACGCATTT-AT-ATACAACTTTCAGCAACGGATC
TCTTGGCTCTCGCATCGATGAAGAACGCAGCGAAATGCGATAAGTAATGT
GAATTGCAGAATTCAGTGAATCATCGAATCTTTGAACGCACCTTGCGCTC
CTTGG-CATTCCGAGGAGCACGCCTGTTTGAGTGTCGTGAAATTCTCAAC
CT--ACAA-AACTT-------------TT-TGT-AG-GC-TTGGAC-TTG
GAG-GTATT-----GCCGACGTTTT---------CATAATGCCGGCTCCT
CTCAAATGCATTAGCTC--GCGTCC-TTGCG-GATCGGCTCTTCGGTGTG
ATAA--TTGTCTACGCCGTGG-TCGT-GAAGCGT-TTTT---GAC--CGG
CTTC-TAA------------------------------------------
---------------------------GTTGTAGTCTGGAGAAGTGTTTT
CCGCGCTGGACCGTGTACAAGTCTCTTGGAACAGAGCGTCATAGAGGGTG
AGAATCCCGTCTCTGACACGGACTGCCAGTGCTTTGTGATGCGCTCTCGA
AGAGTCGAGTTGTTTGGGAATGCAGCTCAAAATGGGTGGTAAATTCCATC
TAAAGCTAAATATTGGCGAGAGACCGATAGCGAACAAGTACCGTGAGGGA
AAGATGAAAAGCACTTTGGAAAGAGAGTTAAACAGTACGTGAAATTGCTG
AAAGGGAAACGCTTGAAGTCAGTCGCGTCGTTTGGAACTCAGCCTTGC-T
TTTTGCATGGTGCACTTTCTGAACGACGGGCCAGCATCGATTTCGACCGT
CGGAAAAGGGTTGGGGGAATGTGGCACC----TTA--GGGTG--TGTTAT
AGCCTCCAG---TCACATACGACGGTTGGGATCGAGGAACGCAGCGC--G
CCGCAAGGCAGGGGT---TCGCCCACTTTCGCGCTTAGGATGCTGGCGTA
ATGGCTTTAAACGACCCGTCTTGAAACACGGACCAAGGAGTCTAACATGC
CTGCGAGTGTTTGGGTGGAAAACCCGAGCGCGTAATGAAAGTGAAAGTTG
AGACCTCTGTCGTGGAGGGCATCGACGCCCGGACCTGACGTTCTCTGAAG
GATCCGCGGTAGAGCATGTATGTTGGGACCCGAAAGATGGTGAACTATGC
CTGAATAGGGTGAAGCCAGAGGAAACTCTGGT1??101000000000000
0001?1??100110111?10???0000000010???00???0?0??0010
000000000?1?000000000??100???0100000000000000000?1
00?00?100??0??0??00???0000?1?00001?0000000?1000000
10100001????0101001?1001000000?1??0??????????10110
111001?????000000?10000????01?110010?11000100?1??1
1???????????????????????????????????1000???1?1101?
100??1
>P_tuberaster_Dai4662
CGAGT-----CTTG-ACA-CGGGTTGCAGCTGGCCTTTC-TTGCG---AG
AGGCA--TGTGCTCGCCT-TTGC-TC-AA-T-CCA--CTCTACACCTGTG
CACTTACTGTGGGTTTTT---GGTCGGA------GG-GGTT----GCGCT
C-----------CGGC-GTGGCTCC--TTTGA------AACCTTGACCCA
CGTTT--CACT--ACAAACAC------GATGTATC-AGAAT-GTC-TATT
GCGATGTT-------AACGCATTT-AT-ATACAACTTTCAGCAACGGATC
TCTTGGCTCTCGCATCGATGAAGAACGCAGCGAAATGCGATAAGTAATGT
GAATTGCAGAATTCAGTGAATCATCGAATCTTTGAACGCACCTTGCGCTC
CTTGG-CATTCCGAGGAGCACGCCTGTTTGAGTGTCATGAAATTCTCAAC
CT--GCGA-GATCCT-TGT----GGTCTT-CGTAAG-GC-TTGGACTTTG
GAG-GCTTTT----GTCGGCGA----------------TTGTCGACTCCT
CTCAAATGCATTAGCTT--GGTTCC-TTGCG-GATCGGCTT-TCGGTGTG
ATAG--TTGTCTACGCCGTGA-CCGT-GAAGCG--TTTT---GGC--GAG
CTTC-TAA---CCG---------TCTCGTT-----CGAGAC---------
TTAT-TCTTCATTGAC-ATCTGACCTCGTTGTAGTCTGGAGAAGTGCTTT
CCGCGCTGGACCGTGTATAAGTCTCTTGGAACAGAGCGTCATAGAGGGTG
AGAATCCCGTCTCTGACACGGACTACCAGTGCTTTGTGATGCGCTCTCAA
AGAGTCGAGTTGTTTGGGAATGCAGCTCAAAATGGGTGGTAAATTCCATC
TAAAGCTAAATATTGGCGAGAGACCGATAGCGAACAAGTACCGTGAGGGA
AAGATGAAAAGCACTTTGGAAAGAGAGTTAAACAGTACGTGAAATTGCTG
AAAGGGAAACGCTTGAAGTCAGTCGCGTTGTTCGGAACTCAGCCTTGC--
TTTCGCTTGGTGCACTTTCTGAACGACGGGCCAGCATCGATTTCGACCGT
CGGAAAAGGGTTGGGGGAATGTGGCACC----TTC--GGGTG--TGTTAT
AGCCCCTGG---TCGCATGCGGCGGTTGGGATCGAGGAACGCAGCGC--G
CCGCAAGGCAGGGAC--TTTGTCCACTTTCGCGCTTAGGATGCTGGCATA
ATGGCTTTAAACGACCCGTCTTGAAACACGGACCAAGGAGTCTAACATAC
CTGCGAGTGTTTGGGTGGAAAACCCGAGCGCGTAATGAAAGTGAAAGTTG
AGACCTCTGTCGTGGAGGGCACCGACGCCCGGACCTGACGTTCTCTGACG
GATCCGCGGTAGAGCATGTATGTTGGGACCCGAAAGATGGTGAACTATGC
CTGAATAGGGTGAAGCCAGAGGAAACTCTGGT1??101000001000000
0001?1?1000110111000??10000000000??100???0?0??0010
00010???0???000010??0???00???0100000000000000000?1
00?000000010??0??00???0000?1?00001?100???0???0??01
101000001???0101001?10010000000010000?10000?010010
101000?1???0???10???????????1?110110?11100?00?1??1
11???100??1??0???10???0???0010000010?100???1?1101?
100?10
>P_tuberaster_TENN10197
CGAGT-----CTTG-ACA-CGGGTTGCAGCTGGCCTTTC-TCGCG---AG
AGGCA--TGTGCTCGCCCTTTGC-TC-AA-T-CCA--CTCTACACCTGTG
CACTTACTGTGGGTTTTT---GGTCGGA------GG-GGTT----GCGCT
C-----------CGGC-GTGGCTCC--TTTGA------AACCTTGACCCA
CGTTT--CACT--ACAAACAC------GATGTATT-AGAAT-GTC-TATT
GCGATGTT-------AACGCATTT-AT-ATACAACTTTCAGCAACGGATC
TCTTGGCTCTCGCATCGATGAAGAACGCAGCGAAATGCGAAAAGTAATGT
GAATTGCAGAATTCAGTGAATCATCGAATCTTTGAACGCACCTTGCGCTC
CTTGG-CATTCCGAGGAGCACGCCTGTTTGAGTGTCATGAAATTCTCAAC
CT--GCGA-GATCCT-TGT----GGTCTT-CGTAAG-GC-TTGGACTTTG
GAG-GCTTTT----GTCGGCGA----------------TTGTCGACTCCT
CTCAAATGCATTAGCTT--GGTTCC-TTGCG-GATCGGCTT-TCGGTGTG
ATAG--TTGTCTACGCCGTGA-CCGT-GAAGCGT-TTTT---GGC--GAN
CTTC-TAA---NCG---------TCTCGTT-----CGAAAA---------
CTAT-TCTTCATTGAC-ATCTGACCTCGTTGTAGTCTGGAGAAGTGTTTT
CTGTGCTGGACCGTGTATAAGTCTCTTGGAATAGAGCGTCATAGAGGGTG
AGAATCCCGTCTTTGACACGGACTACCAGTGCTTTGTGATGCACTCTCAA
AGAGTCGAGTTGTTTGGGAATGCAGCTCAAAATGGGTGGTAAATTCCATC
TAAAGCTAAATATTGGCGAGAGACCGATAGCGAACAAGTACCGTGAGGGA
AAGATGAAAAGCACTTTGGAAAGAGAGTTAAACAGTACGTGAAATTGCTG
AAAGGGAAACACTTGAAGTCAGTCGCGTTGCTTGGAACTCAGCCTTGC--
TTTTGCTTGGTGCACTTTCTGAGTGACGGGCCAGCATCAATTTTGACCGT
TGGAAAAAGGCTGGGGGAATGTGGCACC----TTC--GGGTG--TGTTAT
AGACTCTGG---TCACATACAACGGTTAGGATTGAGGACCGCAGCGC--G
CCGCAAGGCAGGGGT---TCGCCCACTTTCGCGCTTAGGATGCTGGCATA
ATGGCTTTAAATGACCCGTCTTGAAACACGGACCAAGGAGTCTAACATAC
CTGCGAGTGTTTGGGTGGAAAACCCGAGCGCGTAATGAAAGTGAAAG---
--------------------------------------------------
--------------------------------------------------
--------------------------------1??101000001000000
0001?1?0000110111000??10000000000??100???0?0??0010
00010???0???000010??0???00???0100000000000000000?1
00?000000010??0??00???0000?1?00001?100???0???0??01
101000001???0101001?10010000000010000?10000?010010
101000?1???0???10???????????1?110110?11000100?1??1
11???100??1??0???10???0???0010000010?100???1?1101?
100??1
>P_tuberaster_WD2382
--------------------------------------------------
--------------------------------------------------
--------------------------------------------------
-----------------------CC--TTTGA------AACCTTGACCCA
CGTTT--CACT--ACAAACAC------GATGTATC-AGAAT-GTC-TATT
GCGATGTT-------AACGCATTT-AT-ATACAACTTTCAGCAACGGATC
TCTTGGCTCTCGCATCGATGAAGAACGCAGCGAAATGCGATAAGTAATGT
GAATTGCAGAATTCAGTGAATCATCGAATCTTTGAACGCACCTTGCGCTC
CTTGG-CATTCCGAGGAGCACGCCTGTTTGAGTGTCATGAAATTCTCAAC
CT--GCGA-GATCCT-TGT----GGTCTT-CGTAAG-GC-TTGGACTTTG
GAG-GCTTTT----GTCGGCGA----------------TTGTCGACTCCT
CTCAAATGCATTAGCTT--GGTTCC-TTGCG-GATCGGCTT-TCGGTGTG
ATAG--TTGTCTACGCCGTGA-CCGT-GAAGCG--TTTT---GGC--GAG
CTTC-TAA---CCG---------TCTCGTT-----CGAGAC---------
TTAT-TCTTCATTGAC-ATCTGACCTCGTTGTAGTCTGGAGAAGTGCTTT
CCGCGCTGGACCGTGTATAAGTCTCTTGGAACAGAGCGTCATAGAGGGTG
AGAATCCCGTCTCTGACACGGACTACCAGTGCTTTGTGATGCGCTCTCAA
AGAGTCGAGTTGTTTGGGAATGCAGCTCAAAATGGGTGGTAAATTCCATC
TAAAGCTAAATATTGGCGAGAGACCGATAGCGAACAAGTACCGTGAGGGA
AAGATGAAAAGCACTTTGGAAAGAGAGTTAAACAGTACGTGAAATTGCTG
AAAGGGAAACGCTTGAAGTCAGTCGCGTTGTTCGGAACTCAGCCTTGC--
TTTCGCTTGGTGCACTTTCTGAACGACGGGCCAGCATCGATTTCGACCGT
CGGAAAAGGGTTGGGGGAATGTGGCACC----TTC--GGGTG--TGTTAT
AGCCCCTGG---TCGCATGCGGCGGTTGGGATCGAGGAACGCAGCGC--G
CCGCAAGGCAGGGAC--TTTGTCCACTTTCGCGCTTAGGATGCTGGCATA
ATGGCTTTAAACGACCCGTCTTGAAACACGGACCAAGGAGTCTAACATAC
CTGCGAGTGTTTGGGTGGAAAACCCGAGCGCGTAATGAAAGTGAAAGTTG
AGACCTCTGTCGTGGAGGGCACCGACGCCCGGACCTGACGTTCTCTGACG
GATCCGCGGTAGAGCATGTATGTTGGGACCCGAAAGATGGTGAACTATGC
CTGAATAGGGTGAAGCCAGAGGAAACTCTGGT??????????????????
??????????????????????????????????????????????????
????????????0????????????0??????????0??00???0000?1
00?000000010??0??00???0000?1?00001?100???0???0??01
101000001???0101001?10010000000010000?10000?010010
101000?1???0???10???????????1?110110?11100?00?1??1
11???100??1??0???10???0???0010000010?100???1?1101?
100?10
>P_tubiformis_JV03091
CGAGT-----TTTG-AAA-GGGGTTGCAGCTGGCCMTCC-TTGTC---GG
AGGCA--TGTGCTCGCCC--TGC-TC-AA-T-CCA--CTCTACACCTGTG
AACTTACTGTGGGTCTT----GGT----------GG-GCCTTC--GTCCT
TC----------CGGGGGCGTCGGC--TTT--------AACC-TGGCCTA
CGTTT--TATTT-ACAAACACTTTT--AAAGTATCGAGAAT-GTC-TACT
GCGATAT--------AACGCATTT-AT-ATACAACTTTCAGCAACGGATC
TCTTGGCTCTCGCATCGATGAAGAACGCAGCGAAATGCGATAAGTAATGT
GAATTGCAGAATTCAGTGAATCATCGAATCTTTGAACGCACCTTGCGCTC
CTTGG-CATTCCGAGGAGCACGCCTGTTTGAGTGTCGTGAAATTCTCAAC
CT--ACAA-ATCTTT------------TT-TGT-AG-GC-TTGGAC-TTG
GAG-GCTTT-----GCCGACGTTTT----------CTAATGCCGGCTCCT
CTCAAATGCATTAGCTT--GTGTCC-TTGCG-GATCGGCTCTTCGGTGTG
ATAA--TTGTCTACGCCGTGG-TCGT-GAAGCGT-TTTT---GAC--CGG
CTTC-TAA---TGG---------TCTCGTT---TACGAGAC-AAGTAT--
CATTTT-TCAAATGACAATCTGACCTCGTTGTAGTCTGGAGAAGTGTTTT
CCGCGCTGGACCGTGTACAAGTCTCTTGGAACAGAGCGTCATAGAGGGTG
AGAATCCCGTCTCTGACACGGACTACCAGTGCTTTGTGATGCGCTCTCGA
AGAGTCGAGTTGTTTGGGAATGCAGCTCAAAATGGGTGGTAAATTCCATC
TAAAGCTAAATATTGGCGAGAGACCGATAGCGAACAAGTACCGTGAGGGA
AAGATGAAAAGCACTTTGGAAAGAGAGTTAAACAGTACGTGAAATTGCTG
AAAGGGAAACGCTTGAAGTCAGTCGCGTCGTTTGGAACTCAGCCTTGCTT
TTTTGCTTGGTGCACTTTCTGAACGACGGGCCAGCATCGATTTCGATTGT
CGGAAAAGGGCTGGGGGAATGTGGCACC----TTC--GGGTG--TGTTAT
AGCCTTCAG---TCACATACGGCGGTTGGGATCGAGGAACGCAGCGC--G
CCGCAAGGCAGGGGT---TCGCCCACTTTCGCGCTTAGGATGCTGGCGTA
ATGGCTTTAAACGACCCGTCTTGAAACACGGACCAAGGAGTCTAACATGC
CTGCGAGTGTTTGGGTGGAAAACCCGAGCGCGTAATGAAAGTGAAAGTTG
AGACCTCTGTCGTGGAGGGCATCGACGCCCGGACCTGACGTTCTCTGAAG
GATCCGCGGTAGAGCATGTATGTTGGGACCCGAAAGATGGTGAACTATGC
CTGAATAGGGTGAAGCCAGAGGAAACTCTGGT1??101000001000000
0001?1??100110111?10???010?0??0?0???00???0?0??0010
000000000?1?000000?10???00???0000000000000000000?1
00?00?100??0??0??00???0100?1?000001000000000001?00
10100001????0101001?100100000000?10??????????10110
111001?????000000??1000????01?110010?11000100?1??1
11???100100?00?1000000001?00001000000000???1?1101?
100??1
>P_tubiformis_Niemela6855
CGAGT-----TTTG--AA-TGGGTTGCAGCTGGCCATCC-TTGTC---GG
AGGCA--TGTGCTCGCCC--TGC-TC-AA-T-CCA--CTCTACACCTGTG
AACTTACTGTGGGTCTT----GGGT---------GG-GCCTTC--GTCCT
TC----------CGGGGGCGTCGGC--TTT--------AACC-TGGCCTA
CGTTT--TATTT-ACAAACACTTTT--AAAGTATCGAGAAT-GTC-TACT
GCGATAT--------AACGCATTT-AT-ATACAACTTTCAGCAACGGATC
TCTTGGCTCTCGCATCGATGAAGAACGCAGCGAAATGCGATAAGTAATGT
GAATTGCAGAATTCAGTGAATCATCGAATCTTTGAACGCACCTTGCGCTC
CTTGG-CATTCCGAGGAGCACGCCTGTTTGAGTGTCGTGAAATTCTCAAC
CT--ACAA-ATCTTT------------TT-TGT-AG-GC-TTGGAC-TTG
GAG-GCTTT-----GCCGACGTTTT----------CTAATGCCGGCTCCT
CTCAAATGCATTAGCTT--GTGTCC-TTGCG-GATCGGCTCTTCGGTGTG
ATAA--TTGTCTACGCCGTGG-TCGT-GAAGCGT-TTTT---GAC--CGG
CTTC-TAA---TGG---------TCTCGTT---TACGAGAC-AAGTAT--
CATTTT-TCAAATGACAATCTGACCTCGTTGTAGTCTGGAGAAGTGTTTT
CCGCGCTGGACCGTGTACAAGTCTCTTGGAACAGAGCGTCATAGAGGGTG
AGAATCCCGTCTCTGACACGGACTACCAGTGCTTTGTGATGCGCTCTCGA
AGAGTCGAGTTGTTTGGGAATGCAGCTCAAAATGGGTGGTAAATTCCATC
TAAAGCTAAATATTGGCGAGAGACCGATAGCGAACAAGTACCGTGAGGGA
AAGATGAAAAGCACTTTGGAAAGAGAGTTAAACAGTACGTGAAATTGCTG
AAAGGGAAACGCTTGAAGTCAGTCGCGTCGTTTGGAACTCAGCCTTGCTT
TTTTGCTTGGTGCACTTTCTGAACGACGGGCCAGCATCGATTTCGATTGT
CGGAAAAGGGCTGGGGGAATGTGGCACC----TTC--GGGTG--TGTTAT
AGCCTTCAG---TCACATACGGCGGTTGGGATCGAGGAACGCAGCGC--G
CCGCAAGGCAGGGGT---TCGCCCACTTTCGCGCTTAGGATGCTGGCGTA
ATGGCTTTAAACGACCCGTCTTGAAACACGGACCAAGGAGTCTAACATGC
CTGCGAGTGTTTGGGTGGAAAACCCGAGCGCGTAATGAAAGTGAAAGTTG
AGACCTCTGTCGTGGAGGGCATCGACGCCCGGACCTGACGTTCTCTGAAG
GATCCGCGGTAGAGCATGTATGTTGGGACCCGAAAGATGGTGAACTATGC
CTGAATAGGGTGAAGCCAGAGGAAACTCTGGT1???11000001000000
0001?1??100110111?10???00010??0?0???00???0?0??0010
000000000?1?000000?10???00???0000000000000000000?1
00?00?100??0??0??00???0100?1?000001000000000001?00
10100001????0101001?100100000000?10??????????10110
111001?????000000??1000????01?110010?11000100?1??1
11???100100?00?1000000001?00001000000000???1?1101?
100??1
>P_tubiformis_WD1839
CGAGT-----TCTG-AAA-GGGGTTGCAGCTGGCTTTCATTTTTT---GG
AAGCA--TGTGCTCGCCC--TGC-TC-AA-T-CCA--CTCTACACCTGTG
CACTAACTGTGGGTCTT----GTGTGT-------GG-GCCTTC--GTCCT
TC----------GCGGGGCGTCGGC--TTT--------AACCCTGGCCTA
CGTTT--TCTT--ACAAACACTT--TAAAAGTATCGAGAAT-GTG-TATT
GCGACAT--------AACGCATTT-AT-ATACAACTTTCAGCAACGGATC
TCTTGGCTCTCGCATCGATGAAGAACGCAGCGAAATGCGATAAGTAATGT
GAATTGCAGAATTCAGTGAATCATCGAATCTTTGAACGCACCTTGCGCTC
CTTGG-CATTCCGAGGAGCACGCCTGTTTGAGTGTCGTGAAATTCTCAAC
CT--ACAA-AACTT-------------TT-TGT-AG-GC-TTGGAC-TTG
GAG-GTATT-----GCCGACGTTTT---------CATAATGCCGGCTCCT
CTCAAATGCATTAGCTC--GCGTCC-TTGCG-GATCGGCTCTTCGGTGTG
ATAA--TTGTCTACGCCGTGG-TCGT-GAAGCGT-TTTT---GAC--CGG
CTTC-TAA------------------------------------------
---------------------------GTTGTAGTCTGGAGAAGTGTTTT
CCGCGCTGGACCGTGTACAAGTCTCTTGGAACAGAGCGTCATAGAGGGTG
AGAATCCCGTCTCTGACACGGACTGCCAGTGCTTTGTGATGCGCTCTCGA
AGAGTCGAGTTGTTTGGGAATGCAGCTCAAAATGGGTGGTAAATTCCATC
TAAAGCTAAATATTGGCGAGAGACCGATAGCGAACAAGTACCGTGAGGGA
AAGATGAAAAGCACTTTGGAAAGAGAGTTAAACAGTACGTGAAATTGCTG
AAAGGGAAACGCTTGAAGTCAGTCGCGTCGTTTGGAACTCAGCCTTGC-T
TTTTGCATGGTGCACTTTCTGAACGACGGGCCAGCATCGATTTCGACCGT
CGGAAAAGGGTTGGGGGAATGTGGCACC----TTA--GGGTG--TGTTAT
AGCCTCCAG---TCACATACGACGGTTGGGATCGAGGAACGCAGCGC--G
CCGCAAGGCAGGGGT---TCGCCCACTTTCGCGCTTAGGATGCTGGCGTA
ATGGCTTTAAACGACCCGTCTTGAAACACGGACCAAGGAGTCTAACATGC
CTGCGAGTGTTTGGGTGGAAAACCCGAGCGCGTAATGAAAGTGAAAGTTG
AGACCTCTGTCGTGGAGGGCATCGACGCCCGGACCTGACGTTCTCTGAAG
GATCCGCGGTAGAGCATGTATGTTGGGACCCGAAAGATGGTGAACTATGC
CTGAATAGGGTGAAGCCAGAGGAAACTCTGGT1??101000000000000
0001?1??100110111?10???0000000010???00???0?0??0010
000000000?1?000000?10???00???0000000000000000000?1
00?00?100??0??0??00???0000?1?00001?000?100?0000000
10100001????0101001?1001000000?1??0??????????10110
111001?????000000?10000????01?110010?11000100?1??1
1???????????????????????????????????1000???1?1101?
100??1
>P_umbellatus_ZLQH2
TGAGT-----CTTG-ACT-TGGGTTGAAGCTGGTCTTTC--------ACA
AGGCAA-TGTGCTCACCC-TTGT-TCAAA-T-CCA--CTCTACACCTGTG
CACTTACTGTAGATTCT----GGGGGTT---GGTGGTGTC-----CCTTT
TAA---------CCGGGG-G--GCT--CAATG------CCTCGGGATCTG
TGTTT--TATC--ACAAACTCTT-GTAAAAGTATC-AGAAT-GCACTATT
GCAATAATA------AATGCATCT-AT-ATACAACTTTCAGCAACGGATC
TCTTGGCTCTCGCATCGATGAAGAACGCAGCGAAATGCGATAAGTAATGT
GAATTGCAGAATTCAGTGAATCATCGAATCTTTGAACGCACCTTGCGCTC
CTTGG-TATTCCAAGGAGCACGCCTGTTTGAGTGTTGTGTAACTCTCAAC
CT--GCAG-ACTTACTTGT----AAATCT-TGC-AG-GC-TTGGACTTTG
GAG-GCTT------GTCGGCGC----------------AAGTTGGCTCCT
CTCAAATGCATTAGCTT--GGTTCC-TTGTG-GATCGGCCT-TTGGTGTG
ATAA--TTGTCTATGCCATGA-CCGT-GAAGCGT-GATG---GGT-TGAG
CTTC-TAA---TTG---------TCTTGTT-----AGAGACTAAACTT--
GTTTAC-----TTGAC-ATCTGACCTCGTTGTAGTCTGGAGAAGTGTTTT
CCGCGCTGGACCATGTATAAGTCTCTTGGAACAGAGTGTCATAGAGGGTG
AGAATCCCGTCTTTGACATGGACTACCAGTGCTTTGTGATGCACTCTCAA
AGAGTCGAGTTGTTTGGGAATGCAGCTCAAAATGGGTGGTAAATTCCATC
TAAAGCTAAATATTGGCGAGAGACCGATAGCGAACAAGTACCGTGAGGGA
AAGATGAAAAGCACTTTGGAAAGAGAGTTAAACAGTACGTGAAATTGCTG
AAAGGGAAACGCTTGAAGTCAGTCGTGTTGCTTGGAACTCAGTCTTGC--
TTTTGCTTGGTGCACTTTCTAAGTGACAGGCCAGCATCGATTTTAACTGT
CGGAAAAAGTCTTGAAGAATGTGGCACC----TTT--GGGTG--TGTTAT
AGCTTCAAGT--TCGCATACGATGGTTGGGATCGAGGAATGCAGCGC--G
CCATAAGGCAGGGGT-TTATGCCCACTTTCGCGCTTAGGATGCTGGCATA
ATGGCTTTAAACGACCCGTCTTGAAACACGGACCAAGGAGTCTAACATAC
CTGCGAGTGTTTGGGTGGAAAACCCGAGTGCGTAATGAAAGTGAAAATTG
AGACCTCTGTCATGGAGGGCATCAATGCCCGGACCTGATGTTTTCTGATG
GATCCGCGGTAGAGCATGTATGTTGGGACCCGAAAGATGGTGAACTATGC
CTGAATAGGGTGAAGCCAGAGGAAACTCTGGT1??10100000??10000
?0000011000100111?10???0000000000?10000?0000000000
?10?0???0???000000000??100???00000000100001?0000?1
00?000000010??0??00???0000?1?00001?000100000000001
1000000001??0101001?10010000000000000?10000?010110
10101??????0???10???????????1?110110?11000100?1?10
11???100??1??0?0000000001?0000??1010?100???1?11001
100100
>P_umbellatus_ZLShX9
TGAGT-----CTTG-ACT-TGGTTTGCAGTGGGTCTCTC--------ACA
AGGCAAATGTGCTCACCC-TTGT-TCAAA-T-CCA--CTCTACACCTGTG
CACTTACTGTAGATTCT-----------------GGTGTC-----CCTTT
TAA---------CCGGGG-G--GC----------------TTGGGATCTG
CGTTT--TATC--ACAAACTCTT-GTAAAAGTATC-AGAAT-GCACTATT
GCGATAATA------AACGCATCT-AT-ATACAACTTTCAGCAACGGATC
TCTTGGCTCTCGCATCGATGAAGAACGCAGCGAAATGCGATAAGTAATGT
GAATTGCAGAATTCAGTGAATCATCGAATCTTTGAACGCACCTTGCGCTC
CTTGGTTATTCCAAGGAGCACGCCTGTTTGAGTGTTGTGTAACTCTCAAC
CT--GCAA-ACTTACT--------------TGC-AG-GC-TTGGACTTTG
GAG-GCTT------GTCGGCGC----------------AAGTTGGCTCCT
CTCAAATGCATTAGCTT--GGTTTC-TTGTG-GATCGGCCT-TTGGTGTG
ATAA--TTGTCTATGCCATGA-CCGT-GAAATG---------GGT-TGAG
CTTA-TAG---TTG---------TCCTGGT-----AAAAACTATAC----
-----------TTGAC-ATCCGACCTCGTTGTAGTCTGGAGAAGTGTTTT
CCGCGCTGGACCATGTATAAGTCTCTTGGAACAGAGCGTCATAGAGGGTG
AGAATCCCGTCTTTGACATGGACTACCAGTGCTATGTGATGCACTCTCAA
AGAGTCGAGTTGTTTGGGAATGCAGCTCAAAATGGGTGGTAAATTCCATC
TAAAGCTAAATATTGGCGAGAGACCGATAGCGAACAAGTACCGTGAGGGA
AAGATGAAAAGCACTTTGGAAAGAGAGTTAAACAGTACGTGAAATTGCTG
AAAGGGAAACACTTGAAGTCAGTCGTGTTGCTTGGAACTCAGCCTTGC--
TTTTGCTTGGTGCACTTTCTAAGTGACAGGCCAGCATCAATTTTGACTGT
TGGAAAAAGTCTTGAAGAATGTGGCACC----TTC--GGGTG--TGTTAT
AGCTTCAAGT--TCGCATACAATGGTTGGGATTGAGGAACGCAGCGC--G
CCGTAAGGCAGGGGT-TTATGCCCACTTTCGCGCTTAAGATGCTGGCATA
ATGGCTTTAAATGACCCGTCTTGAAACACGGACCAAGGAGTCTAACATAC
CTGCGAGTGTTTGGGTGGAAAACCCGAGCGCGTAATGAAAGTGAAAATTG
AGACCTCTGTCATGGAGGGCATCAATGCCCGGACCTGATGTTTTCTGATG
GATCCGCGGTAGAGCATGTATGTTGGGACCCGAAAGATGGTGAACTATGC
CTGAATAGGGTGAAGCCAGAGGAAACTCTGGT1??10100000??10000
?0000001000100111??1???0?0?0??0?0???00???0?0??0000
?10?0???0???000000000??100???00000000100001?0??1??
???????????????????????000?1?00001?000100000000001
1000000001??0101000?100100000000001???????????0110
10101??????0???10???????????1?110110?11??1??????10
11???100??1??0?000000?1??????????010?100???1?11001
100100
>P_varius_Dai12799
CGAGT-----ATTG-AAA-CGGGTTGCAGCTGGCCTTTT--------ACC
GGGCA--AGTGCTCGCCC-TT---TCGAA-T-CCACTCTCTACACCTGTG
CACTTATTGTGGGTCTT----GGTTTTGTT-CGCTC-TCCTGTGTGATCT
TAGTTGATCTTACGGGGG------AG-GGGGG------GAACTGGGCTCG
CATTT--TATC--ACAAACCCCTT----CAGTATC-AGAAT-GTT-TATT
GCGATAT--------AATGCATTT-AT-ATACAACTTTCAGCAACGGATC
TCTTGGCTCTCGCATCGATGAAGAACGCAGCGAAATGCGATAAGTAATGT
GAATTGCAGAATTCAGTGAATCATCGAATCTTTGAACGCACCTTGCGCTC
CTTGG-TATTCCGAGGAGCACGCCTGTTTGAGTGTCGTGAAATTCTCAAC
CT--ACAA-ACACTT-TGT-----GCTTT-TGCTAG-GC-TTGGAC-TTG
GAG-GTGTT-----GCGGGCTCGAT-----------TAGAGTCGGCTCCT
CTTAAATGCATTAGCTT--GATTCCTTTGTG-GATCGGCTC-TCGGTGTG
ATAA--TTGTCTACTCCGCGA-CCGT-GAAGCG--CCTT---GGC--AAG
CTTC-TAAC--TTG---------TCTCTTG-----AGACAC---------
--------TCTTTGAC-ATCTGACCTCGTTGTAGTCTGGAGAAGTGCTTT
CCGCGCTGGACCGTGTATAAGTCTCTTGGAATAGAGCGTCATAGAGGGTG
AGAATCCCGTCTTTGACACGGACTACCAGTGCTTTGTGATGCGCTTTCAA
AGAGTCGAGTTGTTTGGGAATGCAGCTCAAAATGGGTGGTAAATTCCATC
TAAAGCTAAATATTGGCGAGAGACCGATAGCGAACAAGTACCGTGAGGGA
AAGATGAAAAGCACTTTGGAAAGAGAGTTAAACAGTACGTGAAATTGCTG
AAAGGGAAACGCTTGAAGTCAGTCGCGTCGTTTGGAACTCAGCCTTGC--
TTTTGCTTGGTGCACTTTCTGAATGATGGGCCAGCATCAATTTTGACCGT
TGGAGAAGGGTTGGGGGAATGTGGCACT---CTTC-GGGGTG--TGTTAT
AGCCTCTTA---CCGCATGCAACGGTTGGGATTGAGGACCGCAGCGC--G
CCGCAAGGCAGGGGCATATCGCCCACTTTCGCGCTTAGGATGCTGGCATA
ATGGCTTTAAGCGACCCGTCTTGAAACACGGACCAAGGAGTCTAACATGC
CTGCGAGTGTTTGGGTGGAAAACCCGAGCGCGTAATGAAAGTGAAAGTTG
AGACCTCTGTCGTGGAGGGCACCGACGCCCGGACCTGACGTTCTCTGAAG
GATCCGCGGTGGAGCATGTATGTTGGGACCCGAAAGATGGTGAACTATGC
CTGAATAGGGTGAAGCCAGAGGAAACTCTGGT1??10100000??10000
?00001?10?1?00110?10???000000000000000010000000010
0000000000000000000000000000000000000??10???000000
001000000010??0??00???0000?1?00001?0000000???1???1
10100001????0101001?10010000000010000??1000??10010
111001?????000000???100????01?010110?11100?00?1??1
101??100??1??0????1???0????0?0??0010?100??1010101?
100000
>P_varius_TENN10962
CGAGT-----ATTG-AAA-CGGGTTGCAGCTGGCCTTTT--------ACC
GGGCA--AGTGCTCGCCC-TT---TTGAA-T-CCACTCTCTACACCTGTG
CACTTATTGTGGGTCTT----GGTTTTGTT-CGCTC-TCCTGTGTGATCT
TAGTTGATCTTACGGGGG------AGGGGGGG------GAACTGGGCTCG
CATTT--TATC--ACAAACCCCTT----CAGTATC-AGAAT-GTT-TATT
GCGATAT--------AATGCATTT-AT-ATACAACTTTCAGCAACGGATC
TCTTGGCTCTCGCATCGATGAAGAACGCACCGAAATGCGATAAGTAATGT
GAATTGCAGAATTCAGTGAATCATCGAATCTTTGAACGCACCTTGCGCTC
CTTGG-TATTCCGAGGAGCACGCCTGTTTGAGTGTCGTGAAATTCTCAAC
CT--ACAA-ACACTT-TGT-----GCTTT-TGCTAGAGC-TTGGAC-TTG
GAGAGTGTT-----GCGGGCTCGAT-----------TAGAGTCGGCTCCT
CTTAAATGCATTAGCTT--GATTCCTTTGTG-GATCGGCTC-TCGGTGTG
ATAA--TTGTCTACTCCGCGA-CCGT-GAAGCG--CCTT---GGC--AAG
CTTC-TAAC--TTG---------TCTCTTG-----AGACAC---------
--------TCTTTGAC-ATCTGACCTCGTTGTAGTCTGGAGAAGTGCTTT
CCGCGCTGGACCGTGTATAAGTCTCTTGGAATAGAGCGTCATAGAGGGTG
AGAATCCCGTCTTTGACACGGACTACCAGTGCTTTGTGATGCGCTTTCAA
AGAGTCGAGTTGTTTGGGAATGCAGCTCAAAATGGGTGGTAAATTCCATC
TAAAGCTAAATATTGGCGAGAGACCGATAGCGAACAAGTACCGTGAGGGA
AAGATGAAAAGCACTTTGGAAAGAGAGTTAAACAGTACGTGAAATTGCTG
AAAGGGAAACGCTTGAAGTCAGTCGCGTCGTTTGGAACTCAGCCTTGC--
TTTTGCTTGGTGCACTTTCTGAATGACGGGCCAGCATCAATTTTGACCGT
TGGAGAAGGGTTGGGGGAATGTGGCACT---CTTC-GGGGTG--TGTTAT
AGCCTCTTA---CCGCATGCAACGGTTGGGATTGAGGACCGCAGCGC--G
CCGCAAGGCAGGGGCATATCGCCCACTTTCGCGCTTAGGATGCTGGCATA
ATGGCTTTAAGCGACCCGTCTTGAAACACGGACCAAGGAGTCTAACATGC
CTGCGAGTGTTTGGGTGGAAAACCCGAGCGCGTAATGAAAGTGAAAG---
--------------------------------------------------
--------------------------------------------------
--------------------------------1??10100000??10000
?00001?10?1?00110?10???000000000000000010000000010
0000000000000000000000000000000000000??10???000000
000000000010??0??00???0000?1?00001?0000000???1???1
10100001????0101001?10010000000010000??1000??10000
110001?????000000???100????01?010110?11100?00?1??1
101??100??1??0????1???0????0?0??0010?100??1010101?
100000
>P_varius_WD2347
CGAGT-----ATTG-AAA-CGGGTTGCAGCTGGCCTTTT--------ACC
GGGCA--AGTGCTCGCCC-TT---TCGAA-T-TCACTCTCTACACCTGTG
CACTTATTGTGGGTCTT----GGTTTTGTT-CACTC-TCCTGTGTGATCT
TAGTTGATCTTACGGGGG------A--GGGGG------GAACTGGGCTCA
CATTT--TATC--ACAAACCCCTT----CAGTATC-AGAAT-GTT-TATT
GCGATAT--------AACGCATTT-AT-ATACAACTTTCAGCAACGGATC
TCTTGGCTCTCGCATCGATGAAGAACGCAGCGAAATGCGATAAGTAATGT
GAATTGCAGAATTCAGTGAATCATCGAATCTTTGAACGCACCTTGCGCTC
CTTGG-TATTCCGAGGAGCACGCCTGTTTGAGTGTCGTGAAATTCTCAAC
CT--ACAA-ACACTTGTGT-----GTTTT-TGCTAG-GC-TTGGAC-TTG
GAG-GTGTT-----GCGGGCTTGAT-----------TAGAGTCGGCTCCT
CTTAAATGCATTAGCTT--GATTCCTTTGTG-GATCGGCTC-CCGGTGTG
ATAA--TTGTCTACTCCGTGA-CCGT-GAAGCG---CTT---GGC--AAG
CTTC-TAA------------------------------------------
---------------------------GTTGTAGTCTGGAGAAGTGCTTT
CCGCGCTGGACCGTGTATAAGTCTCTTGGAATAGAGCGTCATAGAGGGTG
AGAATCCCGTCTTTGACACGGACTACCAGTGCTTTGTGATGCGCTTTCAA
AGAGTCGAGTTGTTTGGGAATGCAGCTCAAAATGGGTGGTAAATTCCATC
TAAAGCTAAATATTGGCGAGAGACCGATAGCGAACAAGTACCGTGAGGGA
AAGATGAAAAGCACTTTGGAAAGAGAGTTAAACAGTACGTGAAATTGCTG
AAAGGGAAACGCTTGAAGTCAGTCGCGTTGTTTGGAACTCAGCCTTGC--
TTTTGCTTGGTGCACTTTCTGAATGACGGGCCAGCATCAATTTTGACTGT
TGGAGAAGGGTTGGGGGAATGTGGCACT---CTTC-GGGGTG--TGTTAT
AGCCCGTTA---CCGCATGCAACGGTTGGGATTGAGGACCGCAGCGC--G
CCGCAAGGCAGGGGCATATCGCCCACTTTCGCGCTTAGGATGCTGGCATA
ATGGCTTTAAGCGACCCGTCTTGAAACACGGACCAAGGAGTCTAACATGC
CTGCGAGTGTTTGGGTGGAAAACCCGAGCGCGTAATGAAAGTGAAAGTTG
AGACCTCTGTCGTGGAGGGCACCGACGCCCGGACCTGACGTTCTCTGAAG
GATCCGCGGTGGAGCATGTATGTTGGGACCCGAAAGATGGTGAACTATGC
CTGAATAGGGTGAAGCCAGAGGAAACTCTGGT1??10100000??10000
?00001?10?1?00110?10???000000000000000010000000010
0000000000000000000000000000000000000??10???0000?1
00?000000010??0??00???0000?1?00001?0000000???1???1
10100001????0101001?10010000000000000??1000??10010
111001?????000000???100????01?010110?11?10??0?1??1
1????????????????????????????????????100??1010101?
100000
>P_varius_WD691
TGAGT-----CTTG-AAATGGGGTTGTAGCTGGCCTTAT----------C
AGACA--TGTGCTCACCC--TGT-TCAAA-T-CCA--CTCTACACCTGTG
CACTTACTGTGGGCTTC----GGTTTTGGG----GG-GTCTT--GTATTT
TA--AC-----TTGACC----------TTT--------TAGCTGGGCTCA
TGTTTT-TGTT--ATAAACGCTTT----CAGTATC-AGAAT-GTG-TATC
GCGATGT--------AACGCATCT-TT-ATACAACTTTCAGCAACGGATC
TCTTGGCTCTCGCATCGATGAAGAACGCAGCGAAATGCGATAAGTAATGT
GAATTGCAGAATTCAGTGAATCATCGAATCTTTGAACGCACCTTGCGCTC
CTTGG-TATTCCGAGGAGCACGCCTGTTTGAGTGTCGTGAAATTCTCAAC
CT-TACAA-ACCTT--TGT----TGTGTT-TGTCAG-GT-TTGGAC-TTG
GAG-GCTTTTT---GCTGGC----------------CTTGGTCAGCTCCT
CTCAAATTCATTAGCTT--GGTTCC-TTGCG-GATCGGCTC-TCGGTGTG
ATAAA-TTGTCTACGCTGTGG-CCGT-GAAACG---TTT---GGC--AAG
CTTC-TAA------------------------------------------
---------------------------GTTGTAGTCTGGAGAAGTGTTTT
CCGCGCTGGACCGTGTATAAGTCTCTTGGAATAGAGCGTCATAGAGGGTG
AGAATCCCGTCTCTGACACGGACTACCAGTGCTTTGTGATGCGCTCTCAA
AGAGTCGAGTTGTTTGGGAATGCAGCTCAAAATGGGTGGTAAATTCCATC
TAAAGCTAAATATTGGCGAGAGACCGATAGCGAACAAGTACCGTGAGGGA
AAGATGAAAAGCACTTTGGAAAGAGAGTTAAACAGTACGTGAAATTGCTG
AAAGGGAAACGCTTGAAGTCAGTCGCGTTGTTTGGAACTCAGCCTTGC--
TTTCGCTTGGTGCACTTTCTGAACGACGGGCCAGCATCAATTTTGACCGT
TGGAAAAGGGCCAGAGGAATGTGGCACT----TTC--GGGTG--CGTTAT
AGCCTTTGG---TCGCATGCAACGGTTGGGATTGAGGACCGCAGCGC--G
CCGCAAGGCAGGGGT---TTACCCACTTTCGCGCTTAGGATGCTGGCATA
ATGGCTTTAAACGACCCGTCTTGAAACACGGACCAAGGAGTCTAACATGC
CTGCGAGTGTTTGGGTGGAAAACCCGAGCGCGTAATGAAAGTGAAAGTTG
AGACCTCTGTTGTGGAGGGCATCGACGCCCGGACCTGACGTTCTCTGACG
GATCCGCGGTAGAGCATGTATGTTGGGACCCGAAAGATGGTGAACTATGC
CTGAATAGGGTGAAGCCAGAGGAAACTCTGGT1??10000000????10?
?????1??100100111?10???0000000000000000?10?0??0010
00000?100?00000000100?000001?000000?1??????????0??
00?00?100??0??0??00???000000100001?0000000???1???1
10100001????01010011000100000010?0000?10000?010010
111000001??1???00????00????01?110100111?10??0?1??1
1????????????????????????????????????100???1?1101?
100??1
>Pf_cucullatus_TENN8744
TGAGT-----CTTG-AAAAAGGGTTGTAGCTGGCCTTCA-------CCCA
AGGCA--TGTGCTCACCC--TGT-TCAAA-T-CCA--CTCTACACCTGTG
CACTTACTGTGGGCTTT----GGATCTGTTTT-CGT-TTCTAA-AAGGGT
CAA-ACC---TTCGGAG----------GCAATT---CACTTCCAGGTCCA
TGTTT--TACT--ACAAACACTT-----TGGTATT-AGAAT-GTG-TATT
GCGATGTT-------AATGCATCT-TT-ATACAACTTTCAGCAACGGATC
TCTTGGCTCTCGCATCGATGAAGAACGCAGCGAATGCGATAACGTAATGT
GAATTGCAGAATTCAGTGAATCATCGAATCTTTGAACGCACCTTGCGCTC
CTTGG-TATTCCGAGGAGCACGCCTGTTTGAGTGTCGTGAAATTCTCAAC
CT--ACAA-AGTTGT-TGT-----GACTT-TGTTTG-GC-TTGGAT-CTG
GAG-GCTTTT----GCTGGCTTGCT----------CTTAAGTCAGCTCCT
CTTAAATGCATTAGCTT--GGTTCC-TTGTG-GATCAGCTC-TCGGTGTG
ATAA--TTGTCTACGCCGTGA-CTGT-GAAGCG---TTT---GGC-GAAG
CTTA-TAG---CCG---------TCTCATT-----AGAGAC-AGTC----
TTTCAT-----TTGAC-ATCTGACCTCGTTGTAGTCTGGAGAAGTGCTTT
CCGCGCTGGACCGTGTACAAGTCTCTTGGAATAGAGCGTCATAGAGGGTG
AGAATCCCGTCTTTGACACGGACTACCAGTGCTTTGTGATGCGCTCTCAA
AGAGTCGAGTTGTTTGGGAATGCAGCTCAAAATGGGTGGTAAATTCCATC
TAAAGCTAAATATTGGCGAGAGACCGATAGCGAACAAGTACCGTGAGGGA
AAGATGAAAAGCACTTTGGAAAGAGAGTTAAACAGTACGTGAAATTGCTG
AAAGGGAAACACTTGAAGTCAGTCGCGTCGCTTGGAACTCAGCCTTGC--
TTTTGCTTGGTGCACTTTCTGAGTGACGGGCCAGCATCAATTTTGACCGT
TGGAAAAAGGCTGGGGGAATGTGGCACC----TTC--GGGTG--TGTTAT
AAACTCTGG---TCACATACAACGGTTGGGATTGAGGACCGCAGCGT--G
CCGCAAGGCAGGGGA-GTTTTCCCACTTTCGCGCTTAGGATGCTGGCATA
ATGGCTTTAAATGACCCGTCTTGAAACACGGACCAAGGAGTCTAACATAC
CTGCGAGTGTTKGGGTGGAAAACCCGAGCGCGTAATGAAAGTGAAAG---
--------------------------------------------------
--------------------------------------------------
--------------------------------1??10000000?100000
?00001??100100111?10???000000000000000000000100010
00000000010000000000010000001000000?1??????????0??
00?000000000100?0000000000?1?00001?000???1???????1
101000001???0101001?10010000000010000??1000??10010
111000?1???000000??1000????01?110110?11?10??0?1?10
11???100??1??0?10000010???0000??1010?100???1?1101?
100100
>Pf_cucullatus_WD2157
TGAGT-----CTTG-AAA-AGGGTTGCAGCTGGCCTTCA-------CCCA
AGGCA--TGTGCTCACCC--TGT-TCAAA-T-CCA--CTCTACACCTGTG
CACTTACTGTGGGCTTT----GGATCTGTTTTTCGG-TTCTG--AGGGGT
CAA-ACC---TTTGGAAG--------CGCAATT---CGC-TCCAGGCTCA
CGTTTT-TACT--ACAAACACTTT----TGGTATT-AGAAT-GTG-TATT
GCGATGTT-------AATGCATCT-TT-ATACAACTTTCAGCAACGGATC
TCTTGGCTCTCGCATCGATGAAGAACGCAGCGAAATGCGATAAGTAATGT
GAATTGCAGAATTCAGTGAATCATCGAATCTTTGAACGCACCTTGCGCTC
CTTGG-TATTCCGAGGAGCACGCCTGTTTGAGTGTCGTGAAATTCTCAAC
CT--ACAA-AGTTGT-TGTT--GCAACTT-TGTTTG-GC-TTGGAT-CTG
GAG-GCTTT-----GCTGGCTTGCT----------CTGAGTTCAGCTCCT
CTTAAATGCATTAGCTT--GGTTCC-TTGTG-GATCAGCTC-TCGGTGTG
ATAAA-TTGTCTATGCCGTGA-CTGT-GAAGCG---TTT---GGC--GAG
CTTA-TAA------------------------------------------
---------------------------GTTGTAGTCTGGAGAAGTGCTTT
CCGCGCTGGACCGTGTATAAGTCTCTTGGAATAGAGCGTCATAGAGGGTG
AGAATCCCGTCTTTGACACGGACTACCAGTGCTTTGTGATGCGCTCTCAA
AGAGTCGAGTTGTTTGGGAATGCAGCTCAAAATGGGTGGTAAATTCCATC
TAAAGCTAAATATTGGCGAGAGACCGATAGCGAACAAGTACCGTGAGGGA
AAGATGAAAAGCACTTTGGAAAGAGAGTTAAACAGTACGTGAAATTGCTG
AAAGGGAAACACTTGAAGTCAGTCGCGTCGCTTGGAACTCATCCTGGC--
-TTTGCCTGGTGCACTTTCTGAGTGACGGGCCAGCATCAATTTTGACCGT
TGGAAAAAGGCTGGGGGAATGTGGCACC----TTC--GGGTG--TGTTAT
AGACTCTGG---TCACATACAACGGTTGGGATTGAGGACCGCAGCGC--G
CCGCAAGGCAGGGGT---TCGCCCACTTTCGCGCTTAGGATGCTGGCATA
ATGGCTTTAAATGACCCGTCTTGAAACACGGACCAAGGAGTCTAACATAC
CTGCGAGTGTTTGGGTGGAAAACCCGAGCGCGTAATGAAAGTGAAAGTTG
AGACCTCTGTCGTGGAGGGCATCGACGCCCGGACCTGACGTTCTCTGACG
GATCCGCGGTAGAGCATGTATGTTGGGACCCGAAAGATGGTGAACTATGC
CTGAATAGGGTGAAGCCAGAGGAAACTCTGGT1??10100000?100000
?00001??100100111?10???000000000000000000000000010
00000?100?000000000001000000100000000???1???0?00?0
000000000000100?000000100000100001?0000000???1???1
101000001???0101001?100100000000100000000001010010
111001?????000000??1000????01?110100111?10??0?1??1
1?????????????????????????????????????10???1?1101?
100??1
>T_hirsuta_RLG5133T
CGAGT-----TTTG-AAA-TGGGTTGTTGCTGGCCTTCC----------G
AGGCA--TGTGCACGCCC--TGC-TC--A-T-CCA--CTCTACACCTGTG
CACTTACTGTAGGTTGG----CGTGG---------GTTTCT----AGCCT
CCG------GGTTGGA------AGCA-TTC----------TGCCGGCCTA
TGTA---CACT--ACAAACTCTT----AAAGTATC-AGAAT-GTA-AAC-
GCG-TCT--------AACGCATCT--TAATACAACTTTCAGCAACGGATC
TCTTGGCTCTCGCATCGATGAAGAACGCAGCGAAATGCGATAAGTAATGT
GAATTGCAGAATTCAGTGAATCATCGAATCTTTGAACGCACCTTGCGCTC
CTTGG-TATTCCGAGGAGCATGCCTGTTTGAGTGTCATGAAATTCTCAAC
CC--ATAA--ATCCT-TGT------GATT-TAT-GG-GC-TTGGAT-TTG
GAG-GCTT------GCTGGCCCTAG-------------CGGTCGGCTCCT
CTTGAATGCATTAGCTT--GATTCC-GTGCG-GATCGGCTC-TCAGTGTG
ATAA--TTGTCTACGCTGTGA-CCGT-GAAGCG--TTTT---GGC--AAG
CTTC-TAA---CCG----------TCCATTA------GGAC-AAT-----
TTT--------ATAAC-ATCTGACCTCGTTGTAGTCTGGAGAAGCGTCTT
CCGCGTTGGACCGTGTACAAGTCTCTTGGAACAGAGCGTCATAGAGGGTG
AGAATCCCGTCTTTGACACGGACTACCAATGCTTTGTGATGCGCTCTCAA
AGAGTCGCGTTGTTTGGGAATGCAGCGCAAAATGGGAGGTGAATTCCTTC
TAAAGCTAAATATTGGCGAGAGACCGATAGCGAACAAGTACCGTGAGGGA
AAGATGAAAAGCACTTTGGAAAGAGAGTTAAACAGTACGTGAAATTGCTG
AAAGGGAAACGCTTGAAGTCAGTCGCGTCGTCCGGAACTCAGCCTTGC--
TTCGGCTTGGTGCACTTTCCGGTTGACGGGCCAGCATCGATTTTGACCGC
TGGAAAAGGGCTGGAGGAATGTGGCACC----TTC--GGGTG--TGTTAT
AGCCTTCAG---TCGCATACAGCGGTTGGGATCGAGGAACGCAGCAC--G
CCTTATGGCTGGGGT---TCGCCCACATTCGTGCTTAGGATGCTGGCATA
ATGGCTTTAAACGACCCGTCTTGAAACACGGACCAAGGAGTCTAACATGC
CTGCGAGTGTTTGGGTGGAAAACCCGAGCGCGTAATGAAAGTGAAAGTTG
AGACCTCTGTCGTGGAGGGCATCGACGCCCGGACCTGAAGTTTTCTGACG
GATCCGCGGTAGAGCATGTATGTTGGGACCCGAAAGATGGTGAACTATGC
CTGAATAGGGTGAAGCCAGAGGAAACTCTGGT1??10100000????10?
?????1??1001?1111?10???00000??1??????0??????????00
00010???0???000000000?10000000???10?0??00???000000
00100???1??????????????0?1???00001?000??10???0??01
10111001????0?10001?100?1000000010000???100??10110
11101??????000000?????1?????1?110110?11100?00?1??1
11????10000??1?1000?1?0????1?????010?100???1?1101?
100??1
>T_versicolor_FP135156
CGAGT-----TTTG-AAA-CGAGTTGTAGCTGGCCTTCC----------G
AGGCA--TGTGCACGCTC--TGC-TC--A-T-CCA--CTCTACCCCTGTG
CACTTACTGTAGGTTGG----CGTGG---------GTTCCT---------
----------TAACGGG-----AACA-TTC----------TGCCGGCCTA
TGTA---TACT--ACAAACACTTT---AAAGTATC-AGAAT-GTA-AAC-
GCG-TCT--------AACGCATCT-ATAATACAACTTTTAGCAACGGATC
TCTTGGCTCTCGCATCGATGAAGAACGCAGCGAAATGCGATAAGTAATGT
GAATTGCAGAATTCAGTGAATCATCGAATCTTTGAACGCACCTTGCGCTC
CTTGG-TATTCCGAGGAGCATGCCTGTTTGAGTGTCATGGAATTCTCAAC
TT--ATAA--ATCCT-TGT------GATC-TAT-AA-GC-TTGGAC-TTG
GAG-GCTT------GCTGGCCCTTG------------TTGGTCGGCTCCT
CTTGAATGCATTAGCTC--GATTCC-GTACG-GATCGGCTC-TCAGTGTG
ATAA--TTGTCTACGCTGTGA-CCGT-GAAGTG--TTTT---GGC--GAG
CTTC-TAA---CCG----------TCCATTA------GGAC-AAC-----
TTT--------TTAAC-ATCTGACCTCGTTGTAGTCTGGAGAAGCGTCTT
CCGCGTTGGACCGTGTACAAGTCTCTTGGAACAGAGCGTCATAGAGGGTG
AGAATCCCGTCTTTGACACGGACTACCAATGCTTTGTGATGCGCTCTCAA
AGAGTCGCGTTGTTTGGGAATGCAGCGCAAAATGGGAGGTGAATTCCTTC
TAAAGCTAAATATTGGCGAGAGACCGATAGCGAACAAGTACCGTGAGGGA
AAGATGAAAAGCACTTTGGAAAGAGAGTTAAACAGTACGTGAAATTGCTA
AAAGGGAAACGCTTGAAGTCAGTCGCGTCGTCCGGAACTCAGCTTTGC--
TTCGGCTTAGTGCACTTTCCGGTTGACGGGCCAGCATCGATTTTGACCGC
TGGAAAAGGGCTGGAGGAATGTGGCACC----TTC--GGGTG--TGTTAT
AGCCTTCAG---TCGCATACAGCGGTTGGGATCGAGGAACGCAGCGC--G
CCTTATGGCTGGGGT---TCGCCCACATTCGCGCTTAGGATGCTGGCATA
ATGGCTTTAAACGACCCGTCTTGAAACACGGACCAAGGAGTCTAACATGC
CTGCGAGTGTTTGGGTGGAAAACCCGAGCGCGTAATGAAAGTGAAAGTTG
AGACCTCTGTCGTGGAGGGCATCGACGCCCGGACCTGACGTTTTCTGAAG
GATCCGCGGTAGAGCATGTATGTTGGGACCCGAAAGATGGTGAACTATGC
CTGAATAGGGTGAAGCCAGAGGAAACTCTGGT1??10100000????10?
?????1??1001?1111?10???00000??1??????0??????????00
000?1???0???0???00?00??00000?00000010??00???000000
00100???1??????????????0?1???00001?0000000??10??01
10111001????0100001?100?1000000010000???100??10110
11101??????000000????10?????1?110110?11100?00?1??1
11????10000??1?1000?1?0????1?????010?100???1?1101?
100??1
